# Supplementary material for: The 10,000-year biocultural history of fallow deer and its implications for conservation policy
Source: Proc Natl Acad Sci U S A. 2024 Feb 12;121(8):e2310051121. doi: 10.1073/pnas.2310051121 (PMC10895352; doi:10.1073/pnas.2310051121)
Supplement: Supplementary file 2 — Dataset S01 (XLSX) [file pnas.2310051121.sd01.xlsx]

## Sheet: Osteological samples
Spec No	Site	Country	Period	Further Phase Info	Arch Ref	Element	Radiocarbon Date	DNA? (Yes = Y, Partial = P, Fail = F)	Haplotype/genetics species call	𝛿13C V-PDB	𝛿15N AIR	atomic C/N ratio	87Sr/86Sr	d34S V-CDT	d18Op V-SMOW carbonate	d18Op V-SMOW phosphate	Tooth d13C V-PDB	Age	Metrics
AC198	Arouch	Armenia	Neolithic/Bronze Age	Late 3rd-early 2nd Millennium BC		Astragalus		F	not dama	x	x	8.2
SG195	Shengavit	Armenia	Neolithic/Bronze Age	4th-3rd Millenium BC	97	Astragalus		F	not dama?	-19	5.5	3.3
SG196	Shengavit	Armenia	Neolithic/Bronze Age	4th-3rd Millenium BC	99	Astragalus		F	not dama?	-19.1	7.6	3.3
SN197	Sisina	Armenia	Neolithic/Bronze Age	Late 2nd Millennium BC	1231/5	Astragalus		F	Ovis aries	-18.9	7.1	3.3
CM395	Carnuntum-Mühläcker	Austria	Iron Age/Roman	c. 2nd - late 3rd century AD	236/250/252/254/262/263	Radius		Y	H27	-21	6.5	3.3							GL 205.7, Bp 41.3, Bd 36.4, SD 21.7
BA646	Barbuda	Barbuda	Modern		See SI Table 3	Metacarpal												Fused	B@F22.4; Bd 24.2; Bp 23.8; DD 9.6; Dd 16.3; Dp 17.3; GL 173
BA647	Barbuda	Barbuda	Modern		See SI Table 3	Metatarsal												Fused	B@F 26.1; Bd 27.5; DD 13.2; Dd 17.4; GL 206
BA648	Barbuda	Barbuda	Modern		See SI Table 3	Metacarpal		Y	H63									Fused	B@F 25.8; Bd 27.3; Bp 28.3; DD12.1; Dd 18.3; Dp 19.9; GL 184;
BA649	Barbuda	Barbuda	Modern		See SI Table 3	Metacarpal												Fused	B@F 24.8; Bd 26.8; Bp 25.9; DD 10.9; Dd 16.9; Dp 18.8; GL 183
BA650	Barbuda	Barbuda	Modern		See SI Table 3	Metacarpal			H6									Fused	B@F 24.9; Bd 26; Bp 25.8; DD 11.1; Dd 17.3; Dp 19.6; ; GL 182
BA651	Barbuda	Barbuda	Modern		See SI Table 3	Metatarsal		Y	H63									Fused	B@F 28; Bd 27; DD 13.8; dd 16.4; GL 205;
BA652	Barbuda	Barbuda	Modern		See SI Table 3	Metacarpal												Fused	B@F 28.8; Bd 29.4; Bp 26.2; DD 14; Dd 18.7; Dp 28.4; GL 218
BA653	Barbuda	Barbuda	Modern		See SI Table 3	Metacarpal												Unfused	B@F 25; BP 25.3; DD 18.4;
BA654	Barbuda	Barbuda	Modern		See SI Table 3	Metatarsal												Fused	B@F 25.5; Bd 27.8; Bp22.9; DD 11.4; Dd 16.1; Dp 23.1; GL 193
F485	Barbuda	Barbuda	Modern		BA19-01-01 dama dama	Calcaneum		Y	H63
F486	Barbuda	Barbuda	Modern		BA 12-01-12 dama dama	Calcaneum		Y	H63
BU225	Boussu	Belgium	Medieval/Early Modern	16th-17th century	Z1 T2 2123	Metacarpal		F		-22	8.7	3.4
BU226	Boussu	Belgium	Medieval/Early Modern	16th-17th century	Z1 T2 2122	Tibia		Y	H25	-22.9	7.3	3.3
F492	Akladi Chairi, Sozopol	Bulgaria	Neolithic/Bronze Age	Late Neolithic		Astragalus		F		-20.6	5.2	3.3
F631	Bogorovo, Bulgaria	Bulgaria	Bronze Age	Chalcolithic		Antler		F		-23.2	5.6	5.8
F491	Budjaka, Sozopol	Bulgaria	Neolithic/Bronze Age	Late Neolithic		Astragalus		F		-20.9	5.3	3.3
711	Bulgaria, south East	Bulgaria	Neolithic	Late Neolithic, second half of the 8th millenium B.C.		Antler		F
712	Bulgaria, south east	Bulgaria	Neolithic	Late Neolithic		Metatarsal		F
713	Bulgaria, south East	Bulgaria	Neolithic	Late Neolithic, second half of the 8th millenium B.C.		Antler		F
F493	Chernomorets, Burgas	Bulgaria	Neolithic/Bronze Age	Late Neolithic		Astragalus		F		-20.2	5.8	3.3
F494	Chernomorets, Burgas	Bulgaria	Neolithic/Bronze Age	Late Neolithic		Mandible		F		-20.2	5	3.3
F495	Chernomorets, Burgas	Bulgaria	Neolithic/Bronze Age	Late Neolithic		Mandible		F		-21.3	3.7	3.3
F496	Chernomorets, Burgas	Bulgaria	Neolithic/Bronze Age	Chalcoithic		Metacarpal		F		-20.8	3.6	3.3
F497	Chernomorets, Burgas	Bulgaria	Neolithic/Bronze Age	Chalcoithic		Humerus		F		-20.7	5.6	3.3
F498	Chernomorets, Burgas	Bulgaria	Neolithic/Bronze Age	Chalcoithic		Antler		F		-19.8	5.9	3.3
F499	Chernomorets, Burgas	Bulgaria	Neolithic/Bronze Age	Chalcoithic		Antler		F		-20.6	4.9	3.4
F632	Kabile, Bulgaria	Bulgaria	Iron Age	Late Hellenistic		Antler		Y	H26	-20.9	4.3	3.4
F633	Kabile, Bulgaria	Bulgaria	Roman	Roman		Upper molar		Y	H26	-19.9	5	3.3
F500	Kniajevo, Strandja	Bulgaria	Iron Age/Roman	iv century B.C. Tracian antiquity		Antler		F		-23.6	4.1	8
F501	Sozopol	Bulgaria	Neolithic/Bronze Age	Chalcoithic		Antler		F		-21.1	5.3	3.4
F502	Sozopol	Bulgaria	Neolithic/Bronze Age	Chalcoithic		Antler		F		-21.3	5.3	3.4
AL724	Alassa	Cyprus	Bronze Age	sq. 3Γ	Pano Mandilaris	Calcaneum		F
AL725	Alassa	Cyprus	Bronze Age	sq. 9B Room 8/8/95	Pano Mandilaris	Upper M2		F
AL726	Alassa	Cyprus	Bronze Age	sq. 4Γ	Pano Mandilaris	Lower P3		F
AL727	Alassa	Cyprus	Bronze Age	sq. 8Δ/9Δ	Pano Mandilaris	Scapula		F
AL728	Alassa	Cyprus	Bronze Age	sq. Z8 13/9/2000	Paliotaverna	Tibia		F
AL729	Alassa	Cyprus	Bronze Age	sq. Z8 13/9/2000	Paliotaverna	Upper molar		F
AL730	Alassa	Cyprus	Bronze Age	sq A.8	Paliotaverna	Tibia		F
AL731	Alassa	Cyprus	Bronze Age	sq. Γ10 Apotheke mudbrick layer 18/6/96	Paliotaverna	Upper Molar		F
AL732	Alassa	Cyprus	Bronze Age	sq E6 1997	Paliotaverna	Upper P4. R		F
AL733	Alassa	Cyprus	Bronze Age	sq ΣT8	Paliotaverna	Upper Molar		F
AL734	Alassa	Cyprus	Bronze Age	sq 4Δ/5Δ baulk	Paliotaverna	Lower P2 R		F
AL735	Alassa	Cyprus	Bronze Age	sq. B'12 outside north wall 9/6/97	Paliotaverna	Lower M3		F
AL736	Alassa	Cyprus	Bronze Age	sq. E9 Building II eastern pit 16/6/95	Paliotaverna	Upper molar		F
AL737	Alassa	Cyprus	Bronze Age	sq Z9 4/6/99	Paliotaverna	Tibia		F
PT608	Politiko-Troullia	Cyprus	Bronze Age	WEST 1 & 2 W5/13/DO	W.035.280	Mandible		P	D. mesopotamica	-20.5	5.1	3.3
PT609	Politiko-Troullia	Cyprus	Bronze Age	WEST 1 & 2 W4/13/DF	U.038.326	Mandible		Y	XVII D. mesopotamica	-19.3	5.6	3.4
PT610	Politiko-Troullia	Cyprus	Bronze Age	WEST 3, 4 & 5 W5/13/DF	W.045.323	Femur		F		-19.7	3.4	3.5
PT611	Politiko-Troullia	Cyprus	Bronze Age	WEST 3, 4 & 5 W3/13/DO	U.022.561	Metatarsal		F
PT612	Politiko-Troullia	Cyprus	Bronze Age	WEST 3, 4 & 5 W5/13/DO	W.046.327	Axis		F		-20.6	5.4	3.5
PT613	Politiko-Troullia	Cyprus	Bronze Age	WEST 3, 4 & 5 W5/13/DO	U.029.248	Humerus		F		-20.3	3.9	3.4
PT614	Politiko-Troullia	Cyprus	Bronze Age	WEST 3, 4 & 5 W4/8/DO	O.099.358	Antler		F		-22	4.9	5.4
PT615	Politiko-Troullia	Cyprus	Bronze Age	WEST 3, 4 & 5 W4/13/DO	W.022.205	Tibia		F		-20.6	4.2	3.4
PT616	Politiko-Troullia	Cyprus	Bronze Age	WEST 3, 4 & 5 W3/8/DO	D.069.264	Tibia		F		-20.7	4.4	3.5
PT617	Politiko-Troullia	Cyprus	Bronze Age	WEST 1 & 2 W2/8/DO	O.008.72	Antler		F
PT618	Politiko-Troullia	Cyprus	Bronze Age	WEST 1 & 2 W1/11/DO	P.029.181	Tibia		F
PT619	Politiko-Troullia	Cyprus	Bronze Age	WEST 1 & 2 W2/13/DO	U.014.519	Femur		F		-20.3	5.4	3.6
PT620	Politiko-Troullia	Cyprus	Bronze Age	WEST 1 & 2 W2/9/DM	V.010.45	Humerus		F		-21.2	5.3	3.8
PT621	Politiko-Troullia	Cyprus	Bronze Age	WEST 1 & 2 W2/13/DF	W.011.109	Femur		F		-22.5	6	5
PT622	Politiko-Troullia	Cyprus	Bronze Age	WEST 1 & 2 W1/13/DO	U.007.26	Metatarsal		F
PT623	Politiko-Troullia	Cyprus	Bronze Age	WEST 1 & 2 W2/13/DO	W.013.159	Radius		F		-23.3	4.3	5.6
PT624	Politiko-Troullia	Cyprus	Bronze Age	WEST 1 & 2 W1/9/DO	T.008.94	Radius		F		-20.8	6.5	3.4
PT625	Politiko-Troullia	Cyprus	Bronze Age	WEST 1 & 2 W2/13/DF	W.011.109	Tibia		F		-22.5	3.2	5.7
PT626	Politiko-Troullia	Cyprus	Bronze Age	WEST 1 & 2 W1/9/DF	W.006.155	Tibia		F		-20.3	8.2	3.5
PT627	Politiko-Troullia	Cyprus	Bronze Age	WEST 1 & 2 W4/8/DF	O.101.374	Tibia		F		-20.7	4.5	3.8
PT628	Politiko-Troullia	Cyprus	Bronze Age	WEST 3, 4 & 5 W2/8/DO	Q.010.56	Scapula		F		-21.7	4.4	3.8
PT629	Politiko-Troullia	Cyprus	Bronze Age	WEST 1 & 2 W1/13/DF	X.008.2	Mandible		F		-19.7	6.5	3.6
PT630	Politiko-Troullia	Cyprus	Bronze Age	East 1 & 2 E1/6/DO	D.010.80	Femur		F		-21.8	4	4.4
AB202	Arcadia Building, London	England	Medieval/Early Modern	intrusive (medieval into Roman context)	AB78 6022	Scapula		Y	H21	-22.2	5.6	3.3
F503	Belton House	England	Medieval/Early Modern	18th century		Metapodia		Y	H7
BR194	Binchester	England	Medieval/Early Modern	intrusive (medieval into Roman context)		Metatarsal	OxA-27935: 812±24 BP (1210-1274 CE @93.4%)	Y	H7	-22.2	4.4	3.4
BF740	Buckton Fields	England	Medieval	Anglo-Saxon		Antler	OxA-38898: 1605 ± 21 BP (418-538 CE @95.4%)
CB505	Carisbrooke Castle	England	Medieval/Early Modern		Context 7344, Bone ID 191	Tibia	OxA-27898: 897±23 BP (1045-1219 CE @95.4%)	Y	H6	-21.63	7.57	3.3							Bd 35.5, Sd 23.7
CB603	Carisbrooke Castle	England	Medieval		Bone id 191, [7344] Same animal as CB505	Tibia	OxA-27898: 897±23 (1045-1219 CE @95.4%)	F		-21.5	7.4	3.2
CB604	Carisbrooke Castle	England	Medieval		Bone id 489/488 sample 1, [310] sample A	Tibia	OxA-27889, SURERC: 834±19 (1175-1265 CE @95.4%)	Y	H6	-21	5.5	3.2							Bd 30.36, Dd 26.09
CB605	Carisbrooke Castle	England	Medieval		Bone id 489/488 sample 2, [310] sample B	Tibia	OxA-27889, SURERC: 834±19 (1175-1265 CE @95.4%)	Y	H6	-22.1	7.5	3.3							Bd 31.77, Dd 26.38
CB606	Carisbrooke Castle	England	Medieval		bone id 386, [314]	Tibia	OxA-27900: 866± 24. (1052-1254 CE @95.4%)	Y	H6	-21.6	6.4	3.1							Bd 32.466, Dd 25.44
CB607	Carisbrooke Castle	England	Medieval		bone id 443, [311]	Tibia	SUREC-46456: 792±28 (1218-1278 CE @95.4%)	Y	H20	-22.6	7.4	3.2							Bd 31.61, Dd 24.38
CH221	Cheddar Palaces	England	Medieval/Early Modern	Phase 6 - late 13th-16th C		Skull & Antler		F	red deer?	-21.4	5.1	3.3
CH222	Cheddar Palaces	England	Medieval/Early Modern	Phase 6 - late 13th-16th C		Metacarpal		Y	H6	-22.6	7.2	3.3
CH223	Cheddar Palaces	England	Medieval/Early Modern	Phase 6 - late 13th-16th C		Metacarpal		Y	H6	-22.7	7.5	3.3							BP 25.9, SD 15.5, Dp 17.3
CH224	Cheddar Palaces	England	Medieval/Early Modern	Phase 6 - late 13th-16th C		Metatarsal		Y	H6	-22.7	7.8	3.3
CH427	Cheddar Palaces	England	Medieval/Early Modern	Phase 3+	AB54	Metatarsal	OxA-27877: 552± 23 (1323-1425 CE @95.4%)	Y	H6	-22.3	8.2	3.4							Bd 28.7, Dd 17.6
DC509	Dudley Castle	England	Medieval/Early Modern	1397-1533 (Phase 7)	Area 6b, 66181	Mandible		F										M3 c (MWS G)
DC510	Dudley Castle	England	Medieval/Early Modern	1397-1533 (Phase 7)	Area 6b, Box 169, 66140, A60, G1334	Mandible		F										DP4 D, M1 H, M2 C (MWS C)
DC511	Dudley Castle	England	Medieval/Early Modern	1321-1397 (Phase 6)	Box 3 2084	Mandible		F										M3 h (MWS J)
DC512	Dudley Castle	England	Medieval/Early Modern	1321-1397 (phase 6)	Area 12, Box 3, 2128/2166, id 3	Mandible		F										M1 j, M2 h, M3 g (MWS J)
DC513	Dudley Castle	England	Medieval/Early Modern	1321-1397 (phase 6)	Box 139 66186, id 17	Mandible		F										DP4 e (E/F)
DC514	Dudley Castle	England	Medieval/Early Modern	medieval	Area 6, 6386	Mandible		Y	H6									P4 f, M1 h, M2 f, M3 e (MWS H)
DC515	Dudley Castle	England	Medieval/Early Modern	1262-1321 (Phase 5)	4283 ID177, Box 110	Tibia		Y	H6	-21.5	5.9	3.3							Bd 36.5
DC516	Dudley Castle	England	Medieval/Early Modern	medieval	4331 ID179, Box 63	Tibia		F										P4 g, M1 j, M2 g, M3 h (MWS J)
DC517	Dudley Castle	England	Medieval/Early Modern	1071-1100 (Phase 2)	7554 ID617, Box 26	Tibia		Y	H9	-22.6	4.4	3.4							Bd 32.7
DC518	Dudley Castle	England	Medieval/Early Modern	Phase 8/9	66021, Area. 6b, Box 99	Mandible		F										DP4 b, M1 V, M2 C (MWS B)
DC519	Dudley Castle	England	Medieval/Early Modern	1321-1397 (Phase 6)	2112, Area 2, Box 3	Upper incisor		Y	H6									P4 g, M1 k (MWS J)
DC520	Dudley Castle	England	Medieval/Early Modern	1397-1533 (Phase 7)	66179, Area. 6B, Box 196	Mandible		Y	H7									DP4 a (MWS B)
DC521	Dudley Castle	England	Medieval/Early Modern	1321-1397 (Phase 6)	Area. 4, G-1054, 4098	Mandible		Y	H7									P4 d, M1 h (MWS J)
DC522	Dudley Castle	England	Medieval/Early Modern	1397-1533 (Phase 7)	6617, Area 6b, Box 145	Mandible		Y	H10									DP4 b, M1 E, (MWS B)
DC523	Dudley Castle	England	Medieval/Early Modern	1397-1533 (Phase 7)	6246, Area 6, Box 87	Mandible		Y	H7									P4 f (MWS H)
DC561	Dudley Castle	England	Medieval/Early Modern	pre 1071 (Phase 1)	DC88, 7581, ID618	Tibia		Y	H6										no metrics
DC562	Dudley Castle	England	Medieval/Early Modern	pre 1071 (Phase 1)	DC84, 2246, ID153	Tibia		Y	H6	-23	4.3	3.5							Bd 33.6
DC563	Dudley Castle	England	Medieval/Early Modern	1533-1647 (phase 8/9)	DC88, 66087, ID672	Metapodia		Y	H6										GL 196.5, Bd 28.5
DC564	Dudley Castle	England	Medieval/Early Modern	1533-1647 (phase 8/9)	DC88, 66087, ID659	Metapodia		F		-22.2	4.9	3.3							GL 205.0, Bd 28.8
DC565	Dudley Castle	England	Medieval/Early Modern	1397-1647 (Phase 7/8)	DC83, 1131, ID35	Metapodia		Y	H11										GL 216.0, Bd 31.7
DC566	Dudley Castle	England	Medieval/Early Modern	1397-1647 (Phase 7/8)	DC84, 1132, ID38	Metapodia		Y	H6	-22.8	4.7	3.3							GL 220.0, Bd 29.9
DC567	Dudley Castle	England	Medieval/Early Modern	1321-1397 (Phase 6)	DC88, 6386, ID399	Metapodia		Y	H7										GL 223.5, Bd 31.6
DC568	Dudley Castle	England	Medieval/Early Modern	1321-1397 (Phase 6)	DC86, 66186, ID1207	Metapodia		Y	H6	-22.9	5.7	3.4							GL 212.0, Bd 27.8
DC569	Dudley Castle	England	Medieval/Early Modern	1397-1533 (Phase 7)	DC86, 6164, ID 272	Metapodia		Y	H10										GL 221.0, Bd 31.2
DC570	Dudley Castle	England	Medieval/Early Modern	1397-1533 (Phase 7)	DC86, 6164, ID 280	Metapodia		Y	H7	-22.1	4.9	3.3							GL 227.5, Bd 31.9
EK114	East Kent Access Road	England	Iron Age/Roman	Roman	2.20A/249077	Antler		Y	H1	-21.2	5.7	3.4		17.29
EK115	East Kent Access Road	England	Iron Age/Roman	Roman	2.20E/171233	Metatarsal		Y	H4	-21.9	5.8	3.4
EA254	Eynsham Abbey	England	Medieval/Early Modern	1300-1450 Phase 3d		Antler		Y	H18	-21.8	2.1	3.4
EA255	Eynsham Abbey	England	Medieval/Early Modern	1300-1450 Phase 3d	EEA90 617/-/-	Metacarpal		Y	H18	-22.3	2.7	3.4
FN383	Faccombe Netherton	England	Medieval/Early Modern	medieval	901 C	Metatarsal		Y	H6	-22.2	3.7	3.5							BP 26.0, DP 26.6, SD 16.1, Bd 28.8, DD 13.2, GL 209
FN384	Faccombe Netherton	England	Medieval/Early Modern	1418-1430	1206 occ layer, under bread oven	Maxilla		Y	H6	-21.8	2.7	3.3	M1: 0.708519		24.54		-11.78
FN385	Faccombe Netherton	England	Medieval/Early Modern	1280-1356	1761	Maxilla		Y	H16	-22.4	3	3.6	M1: 0.708873		23.33		-15.44
FN386	Faccombe Netherton	England	Medieval/Early Modern	11th-12th century	539-cess pit	Maxilla		Y	H6	-22.9	4.6	3.5	M1: 0.709489 M3: 0.709672		A av-2) 24.89		A av-2)-14.25
FN387	Faccombe Netherton	England	Medieval/Early Modern	11th-12th century	539-cess pit	Maxilla		Y	H6	-22.6	4.3	3.6	M1: 0.710657 M3: 0.710776 Bone:0.707876		A)25.18, B av-2) 24.75, C)24.72, D)25.10, E av-2)24.39		A)-14.59, B av-2)-14.86, C)-14.88, D)-14.96, E av-2)-16.26
FN388	Faccombe Netherton	England	Medieval/Early Modern	1077-1204?	2933 (1077-1204) cesspit	Astragalus		Y	H6	-22.2	2.7	3.6							GLm 35.6, BD 24.9, Dl 20.9, GLl 37
FN389	Faccombe Netherton	England	Medieval/Early Modern	980-1180	1991	Tibia	OxA-27976: 914± 23 (AD 1040-1181CE @88.2%)	F		-21.5	4.5	3.5							no metrics- fallow?
FN390	Faccombe Netherton	England	Medieval/Early Modern	1180-1280	2859 Occ layer	Radius		F		-22.2	3	3.5							BP 36.9, BFP 36.7, SD 20.0
FN391	Faccombe Netherton	England	Medieval/Early Modern	1280-1356	1567	Mandible		Y	H8	-22	2.5	3.5	M3: 0.709423		26.38		-13	M3 c (MWS G)
FN392	Faccombe Netherton	England	Medieval/Early Modern	medieval	901D	Metatarsal		Y	H6	-22.5	3	3.4							BP 29.2, DD 15.8, Bd 32.8, SD 18.3 GL 231
FN393	Faccombe Netherton	England	Medieval/Early Modern	medieval	901A	Metatarsal		Y	H17	-22.5	1.9	3.5							BP 25.5, DP 26.4, SD 15.9, DD 14.7, Bd 32.5, GL 223
FN394	Faccombe Netherton	England	Medieval/Early Modern	medieval	901B	Metatarsal		Y	H6	-22.7	4.1	3.5							BP 24.5, DP 24.1, BD 29.1, SD 15.5, DD 13.5, GL 205
FNXM1	Faccombe Netherton	England	Medieval/Early Modern	c. AD 1280-1356		Mandible												P4 d, M1 g, M2 e, M3 c (MWS G)
FNXM2	Faccombe Netherton	England	Medieval/Early Modern	c. AD 1280-1356		Mandible												P4 d, M1 f, M2 e, M3 d (MWS G)
FNXM3	Faccombe Netherton	England	Medieval/Early Modern	c. AD 1280-1356		Mandible												DP4 e, M1 H (MWS D)
FB100	Fishbourne	England	Iron Age/Roman	Roman	CHCFB:FB67/CB857	Metacarpal		F											SD 18.6
FB101	Fishbourne	England	Iron Age/Roman	Roman	CHCFB:FB67/CB851	Metacarpal		F		-22.2	6.5	3.3							SD 15.2
FB102	Fishbourne	England	Iron Age/Roman	Roman	CHCFB:FB67/CB 881	Antler		Y	H1	-22.1	5.7	3.3		9.1
FB103	Fishbourne	England	Iron Age/Roman	Roman	CHCFB:FB64/CB363	Antler		Y	H1	-21.2	5.9	3.3
FB104	Fishbourne	England	Iron Age/Roman	Roman	CHCFB:FB64/CB365	Metacarpal		F		-22.1	6.2	3.3		3.17					Bp 28.2; SD 16.2
FB105	Fishbourne	England	Iron Age/Roman	1st/2nd century CE	CHCFB:FB62/CB108	Radius	OxA-27873: 1942 ± 24 BP (10-133 CE @90.6%)	Y	H3	-22.8	10.1	3.3		14.01					Bd 31
FB106	Fishbourne	England	Iron Age/Roman	Roman	CB36	Humerus		F		-22	6.7	3.4							BT 36.1; Bd 37.9; Sd 19.5
FB107	Fishbourne	England	Iron Age/Roman	Roman	CHCFB: FB64/CB381	Femur		P	D. dama	-22.8	5.8	3.4
FB108	Fishbourne	England	Iron Age/Roman	Roman	CHCFB:FB67/CB952	Scapula		P	D. dama	-21.8	6.5	3.4							Bg 30.8; GLP 43.4; LG 35.8; SLC 24
FB109	Fishbourne	England	Iron Age/Roman	1st century BCE - 3rd century CE	CHCFB:9/2004 CHCFB:FBE98/CB88	Mandible	Beta-201535: 1950±40 (43BC-209 CE @95.4%)	F		-21.7	5.3	3.4	M1 Occ 0.711183, cental 0.711195, CEJ 0.711107; M2 Occ 0.709864, central 0.70963, CEJ 0.709609; M3 0.709544		27.34 (M1), 24.95 (A M2); 24.43 (B M2); 24.92 (M3)		Data -15.51 (all); -13.85 (A); -14.02 (B); -13.72 (X)	P4 stage F = Stage H (44-147 mths)
FB111	Fishbourne	England	Iron Age/Roman	Roman	CHCFB:FB64/CB444	Upper molar		Y	H1	-21.6	7.2	3.3	0.709237		25.03		-14.73
FB112	Fishbourne	England	Iron Age/Roman	Roman	CHCFB:FBE99/CB267	Scapula		F		-22.1	6.8	3.4							SLc 24.7
FB113	Fishbourne	England	Iron Age/Roman	Roman	CHCFB:FB64/CB444	Femur		F		-22.1	5.9	3.3
FB190	Fishbourne	England	Iron Age/Roman	Roman	FBE02 1026	Femur		P	D. dama	-22.2	6.3	3.3		9.14
FB191	Fishbourne	England	Iron Age/Roman	Roman	FB92/108	Tibia		F		x	x	-28.4							Bd 33.8; Dd 29.4; SD 20.5
FB192	Fishbourne	England	Iron Age/Roman	Roman	FB92/108	Metacarpal		F		-21.9	6.2	3.4							Bp 27.1; SD 15.1
FB78	Fishbourne	England	Iron Age/Roman	1st-3rd century CE	FB67/353 3	Mandible	Beta-201534: 1910±40 (24-226 CE @95.4%)	Y	H1	-21.9	5.4	3.3	M1 0.709217, 0.709257; P4 0.709352		M1) 24.87; P4) 24.74
FB79	Fishbourne	England	Iron Age/Roman	Roman	FB66/337 3	Antler		F		-21.3	6.1	3.4
FB80	Fishbourne	England	Iron Age/Roman	Roman	FB65/307 5	Metatarsal		Y	H1	-22.4	7	3.3							Bp 28.4
FB81	Fishbourne	England	Iron Age/Roman	Roman	FBE 99 904	Metatarsal		Y	H1	-21.8	6.7	3.4
FB82	Fishbourne	England	Iron Age/Roman	Roman	FB 65/261 8	Tibia		P	D. dama	-22.5	7	3.3							Bd 31; Sd 22.3
FB83	Fishbourne	England	Iron Age/Roman	Roman	CB411/FB64/213(6)	Metatarsal		Y	H1	-21.8	5.5	3.4							Bp 28.4; Dp 29.4; GL 232; Sd 18.9
FB84	Fishbourne	England	Iron Age/Roman	Roman	CHCFB:FB66/ CB710	Metacarpal		F		x	x	4.9							Bp 28.5; SD 18.9
FB85	Fishbourne	England	Iron Age/Roman	Roman	CB295/FB64/170	Metacarpal		F		-21.7	7.5	3.4
FB86	Fishbourne	England	Iron Age/Roman	Roman	CHCFB:FB64/CB425	Antler		P	D. dama	-21.8	5.2	3.4
FB87	Fishbourne	England	Iron Age/Roman	Roman	CB482/FB65/257(16)	Metacarpal		F		-21.7	5	3.3
FB88	Fishbourne	England	Iron Age/Roman	Roman	CB783/FB66/337(4)	Pelvis		P	D. dama	-22.2	6.8	3.3		11.56
FB89	Fishbourne	England	Iron Age/Roman	Roman	CB130	Antler		F		-20.9	3.8	3.4		14.17	phosphate to carbonate correction applied to average = 27.76	A)19.36, B)19.45, C) 19.17, AV) 19.33
FB90	Fishbourne	England	Iron Age/Roman	Roman	CHCFB:FB66/CB789	Metatarsal		Y	H1	-22	4.8	3.3							Bd 29.6; SD 15.9
FB91	Fishbourne	England	Iron Age/Roman	1st/2nd century CE	CHCFB:FB66/CB765	Metatarsal	OxA-27874: 1953 ± 25 BP (4-129 CE @92.4%)	Y	H1	-22.4	9.1	3.3		13.21					Bp 25.2; Sd 17
FB92	Fishbourne	England	Iron Age/Roman	Roman	CHCFB:FB66/CB699	Ulna		P	D. dama	-22.3	6.3	3.4
FB93	Fishbourne	England	Iron Age/Roman	Roman	CHCFB:FBE99/CB267	Metacarpal		F		-21.9	6.7	3.3
FB94	Fishbourne	England	Iron Age/Roman	Roman	CHCFB:FB64/CB444	Metacarpal		P	D. dama	-21.5	7.3	3.3							SD 15.4
FB95	Fishbourne	England	Iron Age/Roman	Roman	FB92/108	Metacarpal		F		-22.1	6.5	3.5							Bd 27.1; Sd 16.1
FB96	Fishbourne	England	Iron Age/Roman	Roman	CHCFB:FB66/CB763	Metacarpal		P	D. dama	-21.6	8.2	3.4		12.53	phosphate to carbonate correction applied to average= 26.46	A)17.89, B)18.11, C)17.84, AV)17.98			Sd 18.3
FB97	Fishbourne	England	Iron Age/Roman	Roman	CHCFB:FB67/CB959	Antler		P	D. dama	-21.6	6.5	3.3
FB98	Fishbourne	England	Iron Age/Roman	Roman	CHCFB:FB61/CB48	Metapodia		Y	H1	-21.9	5.7	3.4							Bfcd 31.2
FB99	Fishbourne	England	Iron Age/Roman	Roman	CHCFB:FB67/CB958	Metacarpal		Y	H1	-22.7	7.1	3.3							SD 16.3
FL218	Fullerton	England	Iron Age/Roman	Roman	Tr5/1 - 583	Antler		F	red deer?	-20.8	4.8	3.3		16.11
GO10	Goltho	England	Medieval/Early Modern	Early Medieval	291.76 Box 19	Pelvis		Y	H5	-22.3	5.5	3.4							LA 41, gnawed
GO11	Goltho	England	Medieval/Early Modern	Early Medieval	291.76 Box 19	Metatarsal		Y	H5	-21.9	5.9	3.3							GL 210, BP 24.2, DP 26.6, SD 14.6, BD 27.2, B@F 27.0, Dd 18.1, DD 13.4
GO116	Goltho	England	Medieval/Early Modern	Early Medieval	291.76 box 20	upper molar		Y	H8	-21.8	6.9	3.4	0.709099		25.24
GO12	Goltho	England	Medieval/Early Modern	Early Medieval	291.76 Box 18	Metatarsal		Y	H6	-22.1	5.5	3.4							gnawed GL 222, BP 28.6, DP 30.3, SD 16.7, BD 32.5, B@F 32.5, Dd 19.8, DD 15.5
GO13	Goltho	England	Medieval/Early Modern	Early Medieval	291.76 Box 18	Metatarsal		Y	H7	-22.7	6.5	3.3		-2.47					gnawed BP 24.7, DP 27.1, SD 14.7, DD 13.9
GO14	Goltho	England	Medieval/Early Modern	Early Medieval	291.76 Box 18	Metatarsal	OxA-27876: 1003 ± 23 BP (986-1045 CE @86.7%; 986-1147 CE @95.4%)	Y	H6	-21.7	5.6	3.3							GL 209.5, BP 24.6, DP 26.4, SD 15.7, BD 28.8, B@F 28.2, Dd 18.4, DD 14.4
GO15	Goltho	England	Medieval/Early Modern	Early Medieval	291.76 Box 20	Antler	OxA-38878: 961 ± 16 BP (1022-1152 CE @95.4%) and OxA-38877: 940 ± 16 BP (1039-1158 CE @95.4%)	Y	H6	-22	4.6	3.3							cir of burr 110, cir of cor 107, cir ped 83, lengh ext. brow 10.3, cir brow tine 5.1
GO16	Goltho	England	Medieval/Early Modern	Early Medieval	291.76 Box 20	Lower Molar		Y	H8	-21.6	6.7	3.4	0.709086		25.24			M2 h = MWS J
GO17	Goltho	England	Medieval/Early Modern	Early Medieval	291.76 Box 21	Tibia		Y	H8	-22.2	8.4	3.3		-11.34					BD 32.2, Dd 25.0,
HU227	Hungate York	England	Medieval/Early Modern	10th century	3931/40933/H1	Tibia		F		-21.4	5.6	3.3
HU228	Hungate York	England	Medieval/Early Modern	12th century	3939/41138/H1	Metatarsal		F		-21.3	6.1	3.3
HU229	Hungate York	England	Medieval/Early Modern	late 12th century	3940/40451/H1	Tibia		F		-22	8.5	3.3
HU230	Hungate York	England	Medieval/Early Modern	13th/14th century	3941/40827/H1	Tibia		F		-22.5	9.1	3.3
HU231	Hungate York	England	Medieval/Early Modern	15th/16th century	3946/40573/H1	Phalanx I		Y	H6	-22.8	7.9	3.3
HU232	Hungate York	England	Medieval/Early Modern	16th/17th century	3910/40163/H1	Phal		Y	H7	-22.2	6.1	3.4
HU233	Hungate York	England	Medieval/Early Modern	15th/16th century	3946/40025/H1	Pelvis		Y	H6	-22.5	4.8	3.3
HU234	Hungate York	England	Medieval/Early Modern	15th/16th century	3946/40484/H1	Pelvis		Y	H12	-22.4	6.1	3.4
HU235	Hungate York	England	Medieval/Early Modern	16th/17th century	3910/40471/H1	Unspecified		Y	H7	-22.3	4.3	3.3
HU236	Hungate York	England	Medieval/Early Modern	16th/17th century	3910/40081/H1	Calcaneum		Y	H6	-21.9	5.8	3.3
HU237	Hungate York	England	Medieval/Early Modern	19th century	2304/23273/E	Calcaneum		Y	H13	-21.9	8.4	3.3
HU238	Hungate York	England	Medieval/Early Modern	16th/17th century	3910/40467/H1	Metatarsal		Y	H14	-22.9	7.5	3.3
HU239	Hungate York	England	Medieval/Early Modern	18th/19th century	2303/23016/E	Radius		Y	H6	-22.7	6.4	3.3
HU240	Hungate York	England	Medieval/Early Modern	16th/17th century	3910/39047/H1	Femur		Y	H6	-22.5	5.3	3.3
HU241	Hungate York	England	Medieval/Early Modern	15th/16th century	3946/39960/H1	Metacarpal		Y	H6	-22.9	7.8	3.3
HU242	Hungate York	England	Medieval/Early Modern	16th/17th century	3909/39512/H1	Radius		F		-21.2	4.3	3.2
HU243	Hungate York	England	Medieval/Early Modern	15th/16th century	3932/40184/H1	Tibia		F		-21.5	3.7	3.3
HU244	Hungate York	England	Medieval/Early Modern	15th/16th century	3932/40127/H1	Unspecified		Y	H7	-22.9	5.9	3.3
HU245	Hungate York	England	Medieval/Early Modern	16th/17th century	3913/40350/H1	Phalanx I		Y	H6	-21.8	6.5	3.4
HU246	Hungate York	England	Medieval/Early Modern	16th/17th century	3913/39526/H1	Metatarsal		Y	H8	-22.6	6.2	3.3
HU247	Hungate York	England	Medieval/Early Modern	19th century	2304/23049/E	Phal		Y	H6	-22.1	4.3	3.4
HU248	Hungate York	England	Medieval/Early Modern	15th/16th century	3932/40082/H1	Phalanx II		Y	H15	-22.6	6.7	3.4
HU249	Hungate York	England	Medieval/Early Modern	16th/17th century	3910/40494/H1	Femur		Y	H6	-22.4	6.1	3.4
HU250	Hungate York	England	Medieval/Early Modern	15th/16th century	3946/40212/H1	Tibia		Y	H6	-21.7	8.2	3.4
HU251	Hungate York	England	Medieval/Early Modern	18th century	3908/39165/H1	Pelvis		Y	H6	-22.4	6.3	3.4
HA200	Hyde Abbey, Winchester	England	Medieval/Early Modern	intrusive (medieval into Roman context)	TrXI/233	Humerus	OxA-27875: 332 ± 22 BP (1438-1688 CE @95.4%)	Y	H6	-23.1	3.5	3.4
LW504	Lewes Castle	England	Medieval/Early Modern	Saxon?	Site code LHL05, Context 317	Antler		Y	H19	-22.12	5.57	3.3
LB201	London Bridge	England	Medieval/Early Modern	intrusive (medieval into Roman context)	LB195 429	Metatarsal		F		-23	2.2	3.3		12.99
MK1	Monkton	England	Iron Age/Roman	300-350/400 CE	933, Fill of SFS 20	Scapula	OxA-19705: 1889+28BP (79-231CE @95.4%)	Y	H1	-20.9	5.7	3.3		11.03				Fused	Bg 30.5; GLP 43.6; LG 35.3; SLC 25.1
MK2	Monkton	England	Iron Age/Roman	175-200/250 CE	967, Fill of pit 581	Antler	OxA-19702: 1864+28BP (120-240CE @95.4%)	Y	H1	-20	6.2	3.3
MK3	Monkton	England	Iron Age/Roman	300-400 CE	6289, Topmost fill of cut 679 (Enclosure ditch 3)	Metacarpal	OxA-19700: 1838+27BP (125-250CE @92.1%)	Y	H1	-21.8	5.5	3.2							Sd 16
MK3Dup	Monkton	England	Iron Age/Roman	300-400 CE	6289, Topmost fill of cut 679 (Enclosure ditch 3)	Metacarpal	OxA-19700: 1838+27BP (125-250CE @92.1%)	Y	H1	-22	5.6	3.3
MK4	Monkton	England	Iron Age/Roman	175-200/250 CE	849, Fill of pit 581	Metacarpal	OxA-19701: 1843+27BP (124-248CE @94.9%)	F		-20.7	7.3	3.3
MK5	Monkton	England	Iron Age/Roman	275-400 CE	800, Upper fill of SFS 21	Metatarsal	OxA-19706: 1890+27BP (78-229CE @95.4%)	Y	H1	-21	6.4	3.3							Bp 30; Sd 17
MK6	Monkton	England	Iron Age/Roman	175-200/250 CE	967, Fill of pit 581	Scapula	OxA-19703: 1841+27BP (125-249CE @93.8%)	Y	H1	-21.2	6.4	3.2		8.24					SLC 27.1
MK6Dup	Monkton	England	Iron Age/Roman	175-200/250 CE	967, Fill of pit 581	Scapula	OxA-19703: 1841+27BP (125-249CE @93.8%)	Y	H1	-21.4	6.6	3.3
MK7	Monkton	England	Iron Age/Roman	100-300 CE	1345, Posthole of SFS 3	Antler	OxA-19704: 1851+27BP (123-243CE @95.4%)	Y	H1	-21.1	6.1	3.3		10.88
MK7Dup	Monkton	England	Iron Age/Roman	100-300 CE	1345, Posthole of SFS 3	Antler	OxA-19704: 1851+27BP (123-243CE @95.4%)	Y	H1	-21.2	6.4	3.3
MK8	Monkton	England	Iron Age/Roman	175-300 CE	6176, Fill of pit 6080, associated with SFS 16	Radius	OxA-19718: 1907+25BP (64-213CE @95.4%)	Y	H1	-21.2	8.5	3.3		8.85				Fused	Bd 31
NC110	Norma Chapman	England	Modern	Modern	n/a	Phalanx				-23	8.6	3.3
OX09	Southampton French Quarter	England	Medieval/Early Modern	Early Medieval	Sou 1382 (219)	Femur		P	not dama	-20.9	6	3.4
OX193	Southampton French Quarter	England	Medieval/Early Modern	Early Medieval	Sou 1382 (219)	Femur		Y	not dama	-20.2	6.6	3.4
SV206	Sparsholt Villa	England	Medieval/Early Modern	intrusive (medieval into Roman context)	1966B	Ulna		Y	H6	-22.6	2.3	3.3							no metrics
SV207	Sparsholt Villa	England	Medieval/Early Modern	intrusive (medieval into Roman context)	1966B	Scapula		Y	H6	-23	2.7	3.3							BG 32.2, SLC 26.9,
SV208	Sparsholt Villa	England	Medieval/Early Modern	intrusive (medieval into Roman context)	1966B	Metatarsal		Y	H6	-23	3	3.4							BP 26.0, BD 27.8, SD 14.7
SV209	Sparsholt Villa	England	Medieval/Early Modern	intrusive (medieval into Roman context)	Glasswear box	Humerus		Y	H6
SV210	Sparsholt Villa	England	Medieval/Early Modern	intrusive (medieval into Roman context)	B3	Pelvis		F
SV211	Sparsholt Villa	England	Medieval/Early Modern	intrusive (medieval into Roman context)	B3	Radius	OxA-27934: 360± 23 (1458-1633 CE @95.4%)	Y	H6	-22.3	3	3.3							BP 33.7, B@F 31.4, SD 17.4
SV212	Sparsholt Villa	England	Medieval/Early Modern	intrusive (medieval into Roman context)	Box 1 - main house	Metacarpal		Y	H6	-23.1	2.9	3.4							GL 204.0, BP 30.5, DP 20.5, SD 18.8, BD 29.8, B@F 29.7, Dd 18.8, DD 13.4
SV213	Sparsholt Villa	England	Medieval/Early Modern	intrusive (medieval into Roman context)	Box 1 - main house	Humerus		Y	H6	-22.9	2.5	3.4							BD 42.4, BT 38.2, HT 27.3, HTc 20.4, Dd 37.9, SD 21.2
SV214	Sparsholt Villa	England	Medieval/Early Modern	intrusive (medieval into Roman context)	Box 1 - main house	Tibia		Y	H6	-23.1	2.8	3.4							BD 36.0, DD 28.2 SD 23.8
SV215	Sparsholt Villa	England	Medieval/Early Modern	intrusive (medieval into Roman context)	Box 1 - main house	Calcaneum		Y	H6	-22.8	2.5	3.7							no metrics
SV216	Sparsholt Villa	England	Medieval/Early Modern	intrusive (medieval into Roman context)	Box 1 - main house	Phalanx I		Y	H6	-23.2	2.9	3.4							BP 15.9, DP 20.7, BD 13.1, DD 12.6, Glpe 44.9
SV217	Sparsholt Villa	England	Medieval/Early Modern	intrusive (medieval into Roman context)	Box 1 - main house	Phalanx I		Y	H6	-23.1	2.7	3.4							BP 15.4, DP 18.1, BD 13.4, DD 12.4, Glpe 43.2
KT203	Tothill Street, Minster	England	Iron Age/Roman	Roman	790	Antler		Y	H2	-22.9	4.3	3.4		18.05
KT204	Tothill Street, Minster	England	Iron Age/Roman	Roman	932	Humerus		F		-22.1	6.7	3.3		15.86
KT205	Tothill Street, Minster	England	Iron Age/Roman	Roman	791	Tibia		Y	H1	-20.3	5.2	3.4		16.28
CN634	Chassenon	France	Roman	2nd/3rd century AD		Metatarsal		P	D. dama									Juvenile
CN635	Chassenon	France	Roman	2nd/3rd century AD		Metatarsal		Y	H23									Juvenile
CN636	Chassenon	France	Roman	2nd/3rd century AD		Metatarsal		Y	H23	-21.6	9.1	3.3						Fusing	Bp 24.3; Dp 24.9, B@F 29; DD 13.7; Dd 17.9; GL 194; SD 13.7
CN637	Chassenon	France	Roman	2nd/3rd century AD		Metatarsal		Y	H23	-23.2	9.2	3.3							Bp 23.4; Dp 24.2
CN638	Chassenon	France	Roman	2nd/3rd century AD		Metapodia		Y	H23									Juvenile
CN639	Chassenon	France	Roman	2nd/3rd century AD		Metacarpal		Y	H23	-22	9	3.6							Bp 25.3; Dp 27.7; B@F 26.9; DD 12.9; Dd 17.6; SD 14.8
CN640	Chassenon	France	Roman	2nd/3rd century AD		Metacarpal		Y	H23									Juvenile
CN641	Chassenon	France	Roman	2nd/3rd century AD		Tibia		Y	H24	-21.5	7.4	3.4						Fusing prox	Bp 46.9; Dd 26.4; GL 242.5; Sd 19.3; Bd 31.0
CN642	Chassenon	France	Roman	2nd/3rd century AD		Tibia		Y	H23	-22.7	9.9	3.4							Dd 27; Sd 18.7, Bd 33
CN710	Chassenon, France	France	Roman	2nd/3rd century AD		Tibia		F
CH678	Ayio Galas Cave, Chios	Greece	Neolithic	Late Neolithic/Early Bronze	#0379, square 6/7, layer 3	Upper Molar 2		P	D. dama	-21.1	6.2	3.5
CH679	Ayio Galas Cave, Chios	Greece	Neolithic	Late Neolithic/Early Bronze	#2475, square 8, layer 1	Calcaneum		F		-21.5	4.8	3.5
CH680	Ayio Galas Cave, Chios	Greece	Neolithic	Late Neolithic/Early Bronze	#2288. Square 5, layer 3	Carpal		Y	H45	-21.7	5.6	3.8
CH681	Ayio Galas Cave, Chios	Greece	Neolithic	Late Neolithic/Early Bronze	#4048, Square 23, Layer 5, unit 1	Phalanx II		Y	H46
MAxx1	Makri, Thrace	Greece	Neolithic		#11 Σ1	Tibia		F											BD 38.2, DD 31.3,
MAxx2	Makri, Thrace	Greece	Neolithic		#9 Σ21	Calcaneum		F											GL 83.3, GB 27.6,
MA463	Makri, Thrace	Greece	Neolithic/Bronze Age	Neolithic	MA97 #11 Σ1	Axis		F
MA464	Makri, Thrace	Greece	Neolithic/Bronze Age	Neolithic	MA90 #6 Σ16	Axis		F		-20.6	4.8	3.3
MA465	Makri, Thrace	Greece	Neolithic/Bronze Age	Neolithic	MA90 #6 Σ16	Atlas		F		-21	5	3.3
MA466	Makri, Thrace	Greece	Neolithic/Bronze Age	Neolithic	MA90 #6 Σ16	Femur		F		-21	6.2	3.4
MA467	Makri, Thrace	Greece	Neolithic/Bronze Age	Neolithic	MA90 #6 Σ16	Antler		F		-21	4.6	3.4
MA468	Makri, Thrace	Greece	Neolithic/Bronze Age	Neolithic	MA91 #12 Σ2	Mandible		F										no pillars, P4 F, M1 G, Stage H (44-147 months)
MA469	Makri, Thrace	Greece	Neolithic/Bronze Age	Neolithic	MA97#11 Σ1	Mandible		P	D. dama	-19.8	5.7	3.4			A) 25.02, B) 25.20, C) 26.08, AV ALL) 25.43			P4 J+, M1 L, M2 I, M3 J, Stage J (118-189 months)
MA535	Makri, Thrace	Greece	Neolithic/Bronze Age	Neolithic	#8 Σ16	Antler		F		-21.04	4.57	3.3
MA536	Makri, Thrace	Greece	Neolithic/Bronze Age	Neolithic	#1 Σ1	Tibia		F
MA537	Makri, Thrace	Greece	Neolithic/Bronze Age	Neolithic	#11 Σ1	Antler		F		-21.04	4.57	3.3
MA538	Makri, Thrace	Greece	Neolithic/Bronze Age	Neolithic	#12 Σ2	Scapula		F											BG 34.3, SLC 25.5
MA539	Makri, Thrace	Greece	Neolithic/Bronze Age	Neolithic	#12 Σ2	Lower tooth		F
MA540	Makri, Thrace	Greece	Neolithic/Bronze Age	Neolithic	#12 Σ2	Antler		F
MA541	Makri, Thrace	Greece	Neolithic/Bronze Age	Neolithic	#6 Σ17	Antler		F
MA542	Makri, Thrace	Greece	Neolithic/Bronze Age	Neolithic	#12 Σ.ko.2	Antler		F
MA543	Makri, Thrace	Greece	Neolithic/Bronze Age	Neolithic	#6 ΣE41	Antler		F
MA544	Makri, Thrace	Greece	Neolithic/Bronze Age	Neolithic	#12 Σ2	Antler		F
MA545	Makri, Thrace	Greece	Neolithic/Bronze Age	Neolithic	#12 Σ2	Antler		F
MA590	Makri, Thrace	Greece	Neolithic	middle of the 6th-beginning of the 5th mill. BC (article 2003)	#14 Σ6	Humerus		F											Bd 38.2, BT 38.1, HT 26.1, HTC 20.7
MA591	Makri, Thrace	Greece	Neolithic	middle of the 6th-beginning of the 5th mill. BC	#14 Σ6	Tibia		F											Bd 33.7, DD 25.4,
MA592	Makri, Thrace	Greece	Neolithic		#4 Σ8	Humerus		F											very gnawed BT 38.0, HT 25.5, HTC 20.0
MA593	Makri, Thrace	Greece	Neolithic		#40 Σ8	Antler		F
MA594	Makri, Thrace	Greece	Neolithic		#17 Σ8	Humerus		F											BD 33.8, BT 31.1, HT 20.0, HTC 15.6
MA595	Makri, Thrace	Greece	Neolithic		#6 Σ14	Radius		F											BD 35.1, BfD 35.0, SD 21.2
MA596	Makri, Thrace	Greece	Neolithic		#9 Σko20	Radius		F											BP 40.4, BfP 36.9, SD 24.5
MA597	Makri, Thrace	Greece	Neolithic		#13 Σ4	Scapula		F											LG 35.5, BG 28.0, SLC 27.0
MA598	Makri, Thrace	Greece	Neolithic		#13 Σ4	Antler		F
MA599	Makri, Thrace	Greece	Neolithic		#6 Σ14	Metatarsal		F
MA600	Makri, Thrace	Greece	Neolithic		#12 Σ3	Pelvis		F
TH682	Thermi, Lesvos	Greece	Bronze Age	EB-LBA periods (ca. 3200/3100 -1050 BC)	#02202	Upper Molar		F		-19.9	5.2	3.4
TH683	Thermi, Lesvos	Greece	Bronze Age	EB-LBA periods (ca. 3200/3100 -1050 BC)	#011684	Lower Molar		F		-21.4	4	3.4
TH684	Thermi, Lesvos	Greece	Bronze Age	EB-LBA periods (ca. 3200/3100 -1050 BC)	#09996	Upper P2		F		-20.7	3.4	3.4
RH686	Trianda (Ialysia), Rhodes	Greece	Bronze Age	EH-LH (EBA-LBA)	#2513, Trench A&B2 layer 2	Tibia		F		-23.4	5	5.3
F490	Shimshara	Iraq	Neolithic/Bronze Age	Neolithic	1276	Phalanx I		F
CO527	Cornmarket St.	Ireland	Medieval/Early Modern	16th century	93E109, 4:56	Metatarsal		Y	H6										BP 29.9, DP 31.6, SD 16.1,
HO431	Cratloemoyle Site 1, Co. Clare	Ireland	Medieval/Early Modern	16-18th century	A005 2012 [455] L51RRII E2083	Calcaneum		F		-22.3	5.5	3.4
GC428	Greencastle	Ireland	Medieval/Early Modern	14th century	AE/01/13 C39 6228	Metatarsal		Y	H6	-22.9	6.7	3.3							BP 26.6, DP 29.7
GC429	Greencastle	Ireland	Medieval/Early Modern	14th century	AE/01/13 C39 6304	Calcaneum		Y	H18	-22.7	7.1	3.4
GC432	Greencastle	Ireland	Medieval/Early Modern	Mid 14 - Mid 15th century	AE/01/13 C66 6389	Metatarsal		Y	H6	-22.9	6.9	3.3							BP 28.9
GC525	Greencastle	Ireland	Medieval/Early Modern	14th century	AE/01/13, C43 6422	Metacarpal		Y	H8										BP 31.2, DP 20.9
GC526	Greencastle	Ireland	Medieval/Early Modern	14th century	AE/01/13, C36 6678	Metatarsal		Y	H6										BD 29.8, B@F 29.9, Dd 18.2, DD 14.6
KK430	Kilkenny Courthouse	Ireland	Medieval/Early Modern	Pre-early 18thC	08E0462 C484 id: KK1496	Femur		Y	H8
MMI008	Kilkenny Courthouse	Ireland	Post-medieval	Post med. Pre-early 18thC		Phalanx II													BP 14.9, DP 18.8, BD 11.9, DD 17.6, Glpe 28.6
MMI003	Newtonstewart, Co. Tyrone	Ireland	Post-medieval	17th century AD	NSC99 C35 5689	Metacarpal													GL 197, BP 29.7, DP 20.8, SD 18.6, BD 30.0, B@F 28.7, Dd 19.2, DD 12.5
NS524	Newtownstewart	Ireland	Medieval/Early Modern	17th century AD	NSC99 C35 5688	Humerus		Y	H6										SD 20.3, BD 41.8, DD 35.5, BT 38.6, HT 25.3 HTC 19.7
MMI004	Trim Castle	Ireland	Medieval	Late 13th - Early 14th century	95E77 Trim box 49 CBC N3D F10 #6 Sample 1	Tibia													SD 19.2
MMI005	Trim Castle	Ireland	Medieval	Late 13th - Early 14th century	95E77 Trim box 49 CBC N3D F10 #6 Sample 1	Femur												Juvenile	no metrics
MMI006	Trim Castle	Ireland	Medieval	Late 13th - Early 14th century	95E77 Trim box 49 CBC N3D F10 #6 Sample 1	Pelvis													no metrics
MMI007	Trim Castle	Ireland	Medieval	Late 13th - Early 14th century	95E77 Trim box 49 CBC N3D F10 #6 Sample 1	Humerus													BD 41.0, BT 35.2
TC433	Trim Castle	Ireland	Medieval/Early Modern	Mid 14 - Mid 15th century	95E77 Trim box 49 Sample 2	Tibia (pathological)		F		-21.2	10.3	3.4							SD? 25.5 estimate
TC434	Trim Castle	Ireland	Medieval/Early Modern	Mid 14 - Mid 15th century	95E77 Trim box 49 Sample 2	Metacarpal		P	Cervus elaphus										BP 31.2, DP 22.3, SD 15.3
TC435	Trim Castle	Ireland	Medieval/Early Modern	Mid 14 - Mid 15th century	95E77 Trim box 49 Sample 2	Metacarpal		Y	H6	-23.4	8.3	3.3							Sd 12.9
TC437	Trim Castle	Ireland	Medieval/Early Modern	Mid 14 - Mid 15th century	95E77 Trim box 49 Sample 2	Metatarsal		Y	H8										no metrics
TC438	Trim Castle	Ireland	Medieval/Early Modern	Late 13th - Early 14th century	95E77 Trim box 49 CBC N3D F10 #6 Sample 1	Metatarsal		F		-23	6.7	3.4						Unfused	BP 27.5, DP 28.4, SD 18.3
TC439	Trim Castle	Ireland	Medieval/Early Modern	Late 13th - Early 14th century	95E77 Trim box 49 CBC N3D F10 #6 Sample 1	Radius		Y	H22	-23	7.2	3.4						Fusing	BD 34.9, BFD 33.6
TC440	Trim Castle	Ireland	Medieval/Early Modern	Late 13th - Early 14th century	95E77 Trim box 49 CBC N3D F10 #6 Sample 1	Femur		Y	H8	-22.6	8.1	3.5							SD 24.6,
TC441	Trim Castle	Ireland	Medieval/Early Modern	Late 13th - Early 14th century	95E77 Trim box 49 CBC N3D F10 #6 Sample 1	Femur		F		-23.3	7.8	3.4							SD 18.9
TC442	Trim Castle	Ireland	Medieval/Early Modern	Late 13th - Early 14th century	95E77 Trim box 49 CBC N3D F10 #6 Sample 1	Tibia		Y	H22
TC443	Trim Castle	Ireland	Medieval/Early Modern	Late 13th - Early 14th century	95E77 Trim box 49 CBC N3D F10 #6 Sample 1	Metacarpal		Y	H6	-22.8	7.1	3.4							SD 18, BD 30.3, B@F 28.3, Dd 18.8, DD 12.2
TC444	Trim Castle	Ireland	Medieval/Early Modern	Late 13th - Early 14th century	95E77 Trim box 49 CBC N3D F10 #6 Sample 1	Femur		Y	H22	-22.3	8.4	3.4						Unfused
TC445	Trim Castle	Ireland	Medieval/Early Modern	Late 13th - Early 14th century	95E77 Trim box 49 CBC N3D F10 #6 Sample 1	Tibia		Y	H8	-22.2	6.2	3.5							DP 56.5
TC446	Trim Castle	Ireland	Medieval/Early Modern	Late 13th - Early 14th century	95E77 Trim box 49 CBC N3D F10 #6 Sample 1	Calcaneum		Y	H22
TC528	Trim Castle	Ireland	Medieval/Early Modern	Late 13th - Early 14th century	95E77 Trim box 49 CBC N3D F10 #6 Sample 1	Maxilla		F	Red deer?
MMI001	Trim Castle, Co. Meath	Ireland	Medieval	Late 13th - Early 14th century	95E77 Trim box 49 CBC N3D F10 #6 Sample 1	Phalanx II													BP 12.7, DP 18.0, BD 10.9, DD 14.6, Glpe 27.6
MMI002	Trim Castle, Co. Meath	Ireland	Medieval	Late 13th - Early 14th century	95E77 Trim box 49 CBC N3D F10 #6 Sample 1	Phalanx II													BP 12.6, DP 18.0, BD 11.1, DD 14.7, Glpe 27.5
HA643	Haifa	Israel	Modern		HA9742	Tooth
HA644	Haifa	Israel	Modern		HA1008	Tooth
HA645	Haifa	Israel	Modern		HA9589	Tooth
PL117	Pollentia	Mallorca	Iron Age/Roman	3-4th century	FBY87-5574-853	Lower Molar		Y	XVII D. mesopotamica	-20.5	4.1	3.4						M1 c = MWS E-G (13-54 mths)
PL118	Pollentia	Mallorca	Iron Age/Roman	3-4th century	FP00/5540/848-852	Upper molar		Y		-21.9	5.8	3.4
PL119	Pollentia	Mallorca	Iron Age/Roman	3-4th century	FBY87-LH19105-545	Mandible		Y	XVII D. mesopotamica	-20.6	5.2	3.5	0.708426		A)28.21, B)29.92, C)30.17, AV ALL)29.43			Dp4 f, M1 d = MWS E (13-20)
PL120	Pollentia	Mallorca	Iron Age/Roman	3-4th century	CR82/83-3059	Mandible		Y	XVII D. mesopotamica	-21.2	5.6	3.5	0.709112		28.6		-12.5	P4 f = MWS H (44-147)
PL121	Pollentia	Mallorca	Iron Age/Roman	3-4th century	CR83-864	Humerus		Y	XVII D. mesopotamica	-20.6	4.7	3.2							Bd 39.69; HTC 19.8
PL122	Pollentia	Mallorca	Iron Age/Roman	3-4th century	CR82-869	Mandible		Y	XVII D. mesopotamica	-20.5	6.5	3.4	0.709047		30.02		-11.81	only P3 (DP3?)
PL123	Pollentia	Mallorca	Iron Age/Roman	3-4th century	CR83-276	Humerus		Y	XVII D. mesopotamica	-20.6	7.5	3.3							Bd 36.26; HTC 20.23; BT 33.42; HT 24.92
PL124	Pollentia	Mallorca	Iron Age/Roman	3-4th century	CR83-355	Tibia	OxA-27878: 1776 ± 26 BP (219-350 CE @95.4%)	Y	XVII D. mesopotamica	-20.9	5.6	3.3
PL125	Pollentia	Mallorca	Iron Age/Roman	3-4th century	CR82-83/833	Radius		Y	XVII D. mesopotamica	-20.7	5	3.3							Bd 35.59; SD 23.78; BFd 33.89
PL126	Pollentia	Mallorca	Iron Age/Roman	3-4th century	CR83-765	Metatarsal		Y	XVII D. mesopotamica	-21	5.5	3.1
PL127	Pollentia	Mallorca	Iron Age/Roman	3-4th century	CR82/83-449	Metatarsal		Y	XVII D. mesopotamica	-20.5	6.2	3.4							B@F 28.87; BFd 29.76; WCM 13.62
PL128	Pollentia	Mallorca	Iron Age/Roman	3-4th century	CR82/83-705	Tibia		Y	XVII D. mesopotamica	-21.4	6	3.4							Bd 29.82; Dd 24.64
PL129	Pollentia	Mallorca	Iron Age/Roman	3-4th century	CR83-183	Tibia		F		-21.2	5.7	3.4							Bd 31.35; Dd 23.5
PL130	Pollentia	Mallorca	Iron Age/Roman	3-4th century	CR83-312	Scapula		Y	XVII D. mesopotamica	-21.2	5.7	3.5
PL131	Pollentia	Mallorca	Iron Age/Roman	3-4th century	CR83-65	Scapula		Y	XIX D. mesopotamica	-20.4	4.5	3.3
PL132	Pollentia	Mallorca	Iron Age/Roman	3-4th century	CR83-243	Humerus		F		-20.8	5.1	3.6							Bd 40.56; HTC 20.59; BT 35.85; HT 26.1; Dd 38.99
PL133	Pollentia	Mallorca	Iron Age/Roman	3-4th century	CR82/83-573	Calcaneum		F		-20.7	5.1	3.4							GL 77.08; GB 21.35
PL134	Pollentia	Mallorca	Iron Age/Roman	3-4th century	CR83-870	Calcaneum		F		-21.3	5.3	3.3							GB 22.76
PL135	Pollentia	Mallorca	Iron Age/Roman	3-4th century	CR83-307	Radius		Y	XVII D. mesopotamica	-20.5	5.8	3.4							Bd 34.52; Bfd 32.14
PL136	Pollentia	Mallorca	Iron Age/Roman	3-4th century	CR83-765	Metacarpal		Y	XVII D. mesopotamica	-21.3	5.1	3.3							Bp 27.9
PL137	Pollentia	Mallorca	Iron Age/Roman	3-4th century	CR83-181	Metatarsal		F		-20.4	4.9	3.4							B@f 27.78; BFd 28.34; WCM 13.24
PL138	Pollentia	Mallorca	Iron Age/Roman	3-4th century	CR82/83-448	Tibia		F		20.6	5.3	3.3							Bd 31.83; Dd 25.76;
PL139	Pollentia	Mallorca	Iron Age/Roman	3-4th century	CR83-871	Scapula		Y	XVII D. mesopotamica	-21.5	5.8	3.3
PL140	Pollentia	Mallorca	Iron Age/Roman	3-4th century	CR82/83-865	Tibia		Y	XVII D. mesopotamica	-21.3	5.4	3.5							Bd 30.87; Dd 25.04
PL141	Pollentia	Mallorca	Iron Age/Roman	3-4th century	CR83-297	Metatarsal		F		-20.5	6.7	3.4							B@F 31.65 BFd 31.89; WCM 14.38
PL142	Pollentia	Mallorca	Iron Age/Roman	3-4th century	CR83-235	Scapula		Y	XVII D. mesopotamica	-20.7	5.7	3.3
PL571	Pollentia	Mallorca	Roman		CR'82/83-868	Humerus		Y	XVII D. mesopotamica
PL572	Pollentia	Mallorca	Roman		FP'00-5557-842	Calcaneum		F
PL573	Pollentia	Mallorca	Roman		CR'83-304	Radius		Y	XVII D. mesopotamica
PL601	Pollentia	Mallorca	Roman		CR'83-636	Astragalus		F											DI 19.84; Dm 20.64; Bd 23.49;
SM143	Sa Mesquida	Mallorca	Iron Age/Roman	5-6th century	SM87/5A/168	Mandible		F		-19.5	6	3.5						P4 f, m1 f-g, m2 e = mws H (44-147)
SM144	Sa Mesquida	Mallorca	Iron Age/Roman	5-6th century		Mandible		F		-20.8	4.8	3.4	0.709097		A)29.48, B)29.25, C)28.78, AV ALL)29.17			P4 f, M1 f, m2 e, m3 c = mws G (33-54)
SM145	Sa Mesquida	Mallorca	Iron Age/Roman	5-6th century	SM87/5A17/1427	Mandible		F		-20.3	5.9	3.4						m1 h, m2 f, m3 f = mws I (61-183)
SM146	Sa Mesquida	Mallorca	Iron Age/Roman	5-6th century	SM87/5A/1375	Mandible		Y	XVII D. mesopotamica	-20	4.1	3.5						P4 I =mws j (118-189)
SM147	Sa Mesquida	Mallorca	Iron Age/Roman	5-6th century	SM87/5B/607	Mandible		F		-19.8	4.6	3.3						P4 f, m1 g = mws H (44-147)
SM148	Sa Mesquida	Mallorca	Iron Age/Roman	5-6th century	SM87/5B56/479	Mandible	OxA-27936: 1678 ± 25 BP (335-42 CE @84.4%)	F		-20	4.7	3.4	0.7086					P4 g, m1 k, m2 h, m3 h = mws j (118-189)
SM149	Sa Mesquida	Mallorca	Iron Age/Roman	5-6th century	DA10/03-3023-3038	Mandible		Y	XVII D. mesopotamica	-20.3	5.8	3.4	0.709026		26.55		-12.93	P4 g, m1 j, m2 f, m3 f = mws I (61-183)
SM150	Sa Mesquida	Mallorca	Iron Age/Roman	5-6th century	DA10/03-3023-3037	Mandible		Y	XVII D. mesopotamica	-20.1	4.9	3.3						p4 h, m1 k, m2 h, m3 h = mws j (118-189)
SM151	Sa Mesquida	Mallorca	Iron Age/Roman	5-6th century	DA10/03-3023-3039	Mandible		Y	XVII D. mesopotamica	-20.1	6.4	3.3						p4f, m1 g, m2e, m3 e = mws H (44-147)
SM152	Sa Mesquida	Mallorca	Iron Age/Roman	5-6th century	SM87/5B56/353	Mandible		Y	XX D. mesopotamica	-19.9	3.9	3.3						P4 j+ = mws j (118-189)
SM153	Sa Mesquida	Mallorca	Iron Age/Roman	5-6th century	SM87/5A6394/147	Mandible		F		-19.8	5.4	3.4						m2 I, m3 I = mws j (118-189)
SM154	Sa Mesquida	Mallorca	Iron Age/Roman	5-6th century	SM87/5A17/1423	Mandible		F		-20.2	5.6	3.4						Dp4 e, m1 c = mws E (13-20)
SM155	Sa Mesquida	Mallorca	Iron Age/Roman	5-6th century	DA10/03/3017-3035	Maxilla		Y	XVII D. mesopotamica	-20.2	6.2	3.4
SM156	Sa Mesquida	Mallorca	Iron Age/Roman	5-6th century	SM87/5B0/560	Metatarsal		Y	XXI D. mesopotamica	-19.6	5.3	3.4							Bp 23.36; SD 14.13
SM157	Sa Mesquida	Mallorca	Iron Age/Roman	5-6th century	SM87/5A41/952	Radius		F		-20	5.4	3.4							Bp 31.12; SD 19.69; BFp 30.45; Dp 22.55
SM158	Sa Mesquida	Mallorca	Iron Age/Roman	5-6th century	DA10/03/3039-3005	Mandible		Y	XVII D. mesopotamica	-19.2	6.7	3.3						Dp4 d = mws c/d (4-12)
SM159	Sa Mesquida	Mallorca	Iron Age/Roman	5-6th century	SM87/5B41/30	Mandible		F	XXII D. mesopotamica	-20.1	5	3.3						m1 j, m2 g, m3 f = mws J (118-189)
SM160	Sa Mesquida	Mallorca	Iron Age/Roman	5-6th century	SM87/5A/198	Tibia		F		-20.1	5.7	3.3							Bd 31.2; Dd 23.1
SM161	Sa Mesquida	Mallorca	Iron Age/Roman	5-6th century	SM87/5A41/956	Tibia		F		-19.5	5.3	3.3							Bd 29.27; Dd 34.52
SM162	Sa Mesquida	Mallorca	Iron Age/Roman	5-6th century	DA10/03/3023-3043	Tibia		Y	XVII D. mesopotamica	-20.1	5.9	3.3							Bd 32.46; Dd 26.36; Sd 19.88
SM163	Sa Mesquida	Mallorca	Iron Age/Roman	5-6th century	SM87/5A17/54	Metatarsal		F		-19.7	4.9	3.3							Sd 15.4; B@F 28.08; BFd 27.46; WCM 12.71
SM164	Sa Mesquida	Mallorca	Iron Age/Roman	5-6th century	SM87/5B41/25	Radius		F		-19.9	4.9	3.3							Bp 38.53
SM165	Sa Mesquida	Mallorca	Iron Age/Roman	5-6th century	SM87/5B41/33	Humerus		F		-20.3	5.4	3.3							HTC 19.51; BT 34.15; HT 25.27
SM166	Sa Mesquida	Mallorca	Iron Age/Roman	5-6th century	SM87/5A/39	Radius		F		-20.1	3.9	3.4							Bp 39.06
SM167	Sa Mesquida	Mallorca	Iron Age/Roman	5-6th century	SM87/5A63/1189	Metatarsal		F		-20	5.5	3.3							Bd 27.11; SD 13.51; B@F 26.54; BFd 27.46; WCM 12.71
SM168	Sa Mesquida	Mallorca	Iron Age/Roman	5-6th century	SM87/5B41/1448	Tibia	OxA-27937: 1726 ± 26 BP (250-407 CE @95.4%)	F		-20.6	4.9	3.3			A)30.60, B)29.90, C)27.76, AV ALL) 29.42
SM574	Sa Mesquida	Mallorca	Roman		SM'87/5.A.63/1187	Metacarpal		F											Bp 24.58; SD 14.54
SM575	Sa Mesquida	Mallorca	Roman		SM'87/5.A.17/142	Calcaneum		F											GB 23.29
SM576	Sa Mesquida	Mallorca	Roman		SM'87/5.B.41/31	Humerus		F											Bd 33.68; HTC 18.11; BT 31.1; HT 23.36
SM577	Sa Mesquida	Mallorca	Roman		SM'87/5.B/618	Humerus		F											Bd 38.29; HTC 20.47; BT 33.68; HT 25.43
SM578	Sa Mesquida	Mallorca	Roman		DA10/03/3023-3006	Humerus		Y	XVII D. mesopotamica										HTC 20.92; BT 34.65; HT 26
SM579	Sa Mesquida	Mallorca	Roman		DA10/03/3023-3048	Humerus		F											SD 16.48
SM580	Sa Mesquida	Mallorca	Roman		DA10/03/3023-3049	Metatarsal		Y	XVII D. mesopotamica
SM581	Sa Mesquida	Mallorca	Roman		SM'87/5.A.17/141	Calcaneum		F											GB 22.34
SM582	Sa Mesquida	Mallorca	Roman		SM'87/5.A.63/1238	Calcaneum		F											GB 22.24
SM583	Sa Mesquida	Mallorca	Roman		SM'87/5.B.56/402	Calcaneum		F											GB 25.25
SM584	Sa Mesquida	Mallorca	Roman		SM'87/5.A.63/1237	Calcaneum		F											GB 27.35
SM585	Sa Mesquida	Mallorca	Roman		SM'87/5.A.85/234	Pelvis		F
SM586	Sa Mesquida	Mallorca	Roman		SM'87/5.A.17/63	Scapula		F
SM587	Sa Mesquida	Mallorca	Roman		SM'87/5.B.56/407	Tibia		F											SD 18.72
SM588	Sa Mesquida	Mallorca	Roman		SM'87/5.B.56/408	Tibia		F											Bd 29.77; Dd 24.09, SD 17.91
SM589	Sa Mesquida	Mallorca	Roman		SM'87.5.A.17/49	Tibia		F											Bd 33.52; dd 26.89
SM602	Sa Mesquida	Mallorca	Roman		DA10/03/3023-3041	Astragalus		F											DI 18.32; Dm 18.44; Bd 21.93
BS199	Bierstraat, Den Haag	Netherlands	Medieval/Early Modern	1580-1630		Maxilla		P	D. dama	-22.1	6.8	3.3	M1 0.709097, Bone 0.709174	5.88	M1) 25.77, M3 A)23.5, B)24.19, C)24.31, AV ALL)24.00		-15.44
BC256	Breda Castle	Netherlands	Medieval/Early Modern	1530-1540	BR-45-92-1-1011	Metacarpal		F		-22.2	7.9	3.4
BD169	Brederode Castle	Netherlands	Medieval/Early Modern	1300-1573	n/a	Metatarsal		F	Red deer?	-21.1	3.9	3.4		6.46	phosphate to carbonate correction applied to average - 27.05	A) 18.73, B)18.59, C)18.44, AV)18.59
CP219	Castelo de Palmela	Portugal	Medieval/Early Modern	Medieval	38/B3/4 6E	Humerus		Y	H29	-20.4	5.5	3.3
CP220	Castelo de Palmela	Portugal	Medieval/Early Modern	Medieval	32/Silo7/3B	Calcaneum		Y	H28	-20.6	6.6	3.3
F487	Torre de Palma, Portugal	Portugal	Iron Age/Roman	AD 140–390	1.88 from box ab 88-84-90	Tibia	Beta 235949 1760 ± 40 BP (225-404 CE @95.4%)	Y	H43
F488	Torre de Palma, Portugal	Portugal	Iron Age/Roman	AD 140–390	63.93 box ab special collections	Humerus		F
F489	Torre de Palma, Portugal	Portugal	Iron Age/Roman	AD 140–390	16.96	Tibia		Y	H44
PT252	Poduri Tell, Romania	Romania	Neolithic/Bronze Age	Bronze Age	582 roe	Radius		F	roe deer?	-20.2	12.3	3.5
PT253	Poduri Tell, Romania	Romania	Neolithic/Bronze Age	Bronze Age	532 roe	Metatarsal		Y	roe deer	-21.5	6.3	3.3
SS170	Sassari	Sardinia	Medieval/Early Modern	14th Century	US328	Scapula		Y	H36	-20.8	4.6	3.3
SS171	Sassari	Sardinia	Medieval/Early Modern	14th Century	US305	Humerus		P	D. dama	-21	7.9	3.3
SS172	Sassari	Sardinia	Medieval/Early Modern	14th Century	US323	Metacarpal		Y	H37	-20.6	7	3.3
SS173	Sassari	Sardinia	Medieval/Early Modern	14th Century	US305	Femur		F		-21.3	6.9	3.4
SS174	Sassari	Sardinia	Medieval/Early Modern	14th Century	US328	Tibia		Y	H23	-21.2	6.2	3.3
SS175	Sassari	Sardinia	Medieval/Early Modern	14th Century	US328	Humerus		Y	H36	-21.2	5.3	3.3
SS176	Sassari	Sardinia	Medieval/Early Modern	14th Century	US305	Humerus		P	D. dama	-21.4	6.5	3.4
SS177	Sassari	Sardinia	Medieval/Early Modern	14th Century	US305	Humerus		Y	H38	-20.7	7.4	3.3
SS178	Sassari	Sardinia	Medieval/Early Modern	14th Century	US305	Tibia		P	D. dama	-20.8	5.5	3.3
SS179	Sassari	Sardinia	Medieval/Early Modern	17th Century	US1510	Femur		Y	H36	-21.1	6.8	3.3
SS180	Sassari	Sardinia	Medieval/Early Modern	17th Century	US1510	Radius		Y	H36	-21.3	5.6	3.3
SS181	Sassari	Sardinia	Medieval/Early Modern	17th Century	US9014?	Tibia		Y	H39	-20.9	5.2	3.3
SS182	Sassari	Sardinia	Medieval/Early Modern	17th Century	US1505	Tibia		Y	H36	-21.3	6.4	3.3
SS183	Sassari	Sardinia	Medieval/Early Modern	17th Century	US1505	Humerus		F		-21	6.2	3.3
SS184	Sassari	Sardinia	Medieval/Early Modern	17th Century	US1505	Radius		F		-21.6	6.6	3.3
SS185	Sassari	Sardinia	Medieval/Early Modern	17th Century	US1510	Femur		F		-21.4	5.5	3.3
SS186	Sassari	Sardinia	Medieval/Early Modern	17th Century	US1520	Tibia		F		-21.6	5.7	3.3
SS187	Sassari	Sardinia	Medieval/Early Modern	17th Century	US1504	Tibia		P	D. dama	-20.5	6.1	3.4
SS188	Sassari	Sardinia	Medieval/Early Modern	17th Century	US1510	Scapula		Y	H36	-20.9	6.1	3.3
SS189	Sassari	Sardinia	Medieval/Early Modern	17th Century	US1504	Tibia		F		-20.6	6.5	3.3
MM001	Campanaio, Montallegro	Sicily	Roman	Phase V 350-450 destruction layer c. 450 AD	MO97,E305 D37	Phalanx I												Fused	dog gnaw. Bd 12.7, Bp 14.7, Dp 18.4, Glpe 39.9
MM002	Campanaio, Montallegro	Sicily	Roman	Phase V 350-450 destruction layer c. 450 AD	MO97,E316 D8	Phalanx II												Fused	dog gnaw (digested?) Bd 11.3, Bp 13.8, Dp 16.9, Glpe 28.4
MM003	Campanaio, Montallegro	Sicily	Roman	Phase V 350-450 destruction layer c. 450 AD	MO97, E305 D39	Phalanx II												Fused	Bd 10.8, Bp 13.4, Dp 18.6, Glpe 28.9
MM004	Campanaio, Montallegro	Sicily	Roman	Phase V 350-450 destruction layer c. 450 AD	MO97, E305 D40	Phalanx II												Fused	Bd 11.3, Bp 13.3, Dp 19, Glpe 29.1
MM005	Campanaio, Montallegro	Sicily	Roman	Phase V 350-450 destruction layer c. 450 AD	MO97, E305 D41	Phalanx III													Ld 30.7, DLs 30.6
MM006	Campanaio, Montallegro	Sicily	Roman	Phase V 350-450 destruction layer c. 450 AD	MO97,E316 D9	Phalanx III													Ld 30.9, DLs 31.1
MM007	Campanaio, Montallegro	Sicily	Roman	Phase V 350-450 destruction layer c. 450 AD	MO97, E319 D16	Radius												Fused	BFp 35.6
MM008	Campanaio, Montallegro	Sicily	Roman		MO98	Tibia												Fused	Bd 35.3, Dd 29.1, DD 22.4
MM009	Campanaio, Montallegro	Sicily	Roman	Phase V 350-450 destruction layer c. 450 AD	MO98, C255 D4	Femur													SD 22.0
MM010	Campanaio, Montallegro	Sicily	Roman	Phase V 350-450 destruction layer c. 450 AD	MO98, C318 D13	Ulna
MM011	Campanaio, Montallegro	Sicily	Roman		MO98, 1218	Metacarpal													Bp 30.2, Dp 21.9
MM012	Campanaio, Montallegro	Sicily	Roman		MO98, 1207	Metacarpal													Dp 19.0
MM013	Campanaio, Montallegro	Sicily	Roman		MO98, 8021	Metatarsal													no metrics
MM014	Campanaio, Montallegro	Sicily	Roman		MO98, 1206	Scapula													LG 29.8, BG 24.3
MM015	Campanaio, Montallegro	Sicily	Roman	Phase VI c. 450/500 AD immediately post destruction of Phase V	MO98, E366	Radius												Fused	Bfp 36.4, Bp 41.1, Sd 23.8
MM016	Campanaio, Montallegro	Sicily	Roman	Phase VI c. 450/500 AD immediately post destruction of Phase V	MO98, E366	Phalanx I												Fused	Bfd 12.3, Bd 13.1, Glpe 41.1, Sd 10
MM017	Campanaio, Montallegro	Sicily	Roman	Phase VI c. 450/500 AD immediately post destruction of Phase V	MO98, E366	Phalanx II												Fused	Bd10.9, Bp 13.4, Dp 18.5, Glpe 28.2
MM018	Campanaio, Montallegro	Sicily	Roman	Phase VI c. 450/500 AD immediately post destruction of Phase V	MO98, E366	Phalanx III												Fused	Ld 31.0, DLs 31.1
MM019	Campanaio, Montallegro	Sicily	Roman	Phase VI c. 450/500 AD immediately post destruction of Phase V	MO98, E366	Phalanx III												Fused	Ld 31.5, DLs 31.7
MM020	Campanaio, Montallegro	Sicily	Roman	Phase II, late 2nd c BC, file of tile-kiln	MO98, G530	Femur													Sd 22.4
MM021	Campanaio, Montallegro	Sicily	Roman	Phase V 350-450 destruction layer c. 450 AD	MO95, E305	Radius												Fused	Bfd 34.9, Bd 35.7, Sd 21.9
MM022	Campanaio, Montallegro	Sicily	Roman	Phase V occupation layer AD 350-450 (sealed bydestruction layer of c. 450)	MO95, C209	Antler (shed)													cir of burr 105, cir coronet 107
MM023	Campanaio, Montallegro	Sicily	Roman	Phase IV cess pit 1st–2nd c. AD	MO94, D36	Metatarsal													Bp 32.1, Dp 33.3
MM024	Campanaio, Montallegro	Sicily	Roman	Phase V occupation layer AD 350-450 (sealed bydestruction layer of c. 450)	MO94, B 28 7	Metacarpal												Fused	1 17.7, 4 16.9, B@f 34.1, Bfdl 15.7, Bfdm 16.8, Bd 37.3, DD 16, Dd 24.4, Ddl 24.3, Ddm 24.7, Sd 22.8
MM025	Campanaio, Montallegro	Sicily	Roman	Phase IV cess pit 1st–2nd c. AD	MO94, D36	Metapodia												Fused	distal no metrics
MM026	Campanaio, Montallegro	Sicily	Roman	Topsoil, unstratified	MO94, D29	Tibia												Fused	Bd 32.8, DD 17.7, Dd 25.2, SD 24.3
MM027	Campanaio, Montallegro	Sicily	Roman	Context does not exist	MO94, C4	Humerus L												Fused	Bt 42.8, Bd 44.9, HTC 20.9, HT 32.2
MM028	Campanaio, Montallegro	Sicily	Roman	hase V occupation layer AD 350-450 (sealed bydestruction layer of c. 450)	MO94, B28	Radius												Fused	Bfd 37.5, Bd 38.7, SD 26.2
MM029	Campanaio, Montallegro	Sicily	Roman	hase V occupation layer AD 350-450 (sealed bydestruction layer of c. 450)	MO94, B28	Scapula													no metrics
MM030	Campanaio, Montallegro	Sicily	Roman		MO98, E367	Metacarpal													BP 27.6, Dp 18.7, SD 15.3
MM031	Campanaio, Montallegro	Sicily	Roman	Phase V 350-450 destruction layer c. 450 AD	MO97, E319 D17	Femur
MM032	Campanaio, Montallegro	Sicily	Roman		MO98, Context 1238	Tibia												Fused	Bd 35.1, DD 18.4, Dd 28.8, SD 22
MM033	Campanaio, Montallegro	Sicily	Roman		MO98, Context 1240	Tibia												Fused	Bd 35.6, DD 17.1, Dd 27.2, SD 21.4
MM034	Campanaio, Montallegro	Sicily	Roman		MO98, Context 1202	Tibia												Fused	Bd 33.3, DD 17, Dd 27.2, SD 22.7
MM035	Campanaio, Montallegro	Sicily	Roman		MO98, Context 1239	Tibia												Fused	Bd 30.5, DD 16.3, Dd 24.6, SD 20.4
MM036	Campanaio, Montallegro	Sicily	Roman		MO98, Context 1237	Tibia												Fused	Bd 35.2, DD 17.9, Dd 28.4, SD 21.9
MM037	Campanaio, Montallegro	Sicily	Roman		MO98, 1233	Femur													SD21.4
MM038	Campanaio, Montallegro	Sicily	Roman		MO98, 1234	Femur													SD 21.2
MM039	Campanaio, Montallegro	Sicily	Roman		MO98, Context 1231	Scapula													Bg 31.7, SLc 27.2, LG 35.7
MM040	Campanaio, Montallegro	Sicily	Roman		MO98, Context 1222	Scapula													Bg 29.8, SLc 25.5, LG 32.8
MM041	Campanaio, Montallegro	Sicily	Roman		MO98, 1223	Calcaneum													GL 83.9
MM042	Campanaio, Montallegro	Sicily	Roman		MO98, 1224	Calcaneum													no metrics
MM043	Campanaio, Montallegro	Sicily	Roman		MO98, 1227	Metatarsal													DD 12.6, SD 17.2
MM044	Campanaio, Montallegro	Sicily	Roman		MO98, 1226	Metacarpal													no metrics
MM045	Campanaio, Montallegro	Sicily	Roman		MO98, 1232	Humerus R												Fused	BT 40.0, HTc 20.5
MM046	Campanaio, Montallegro	Sicily	Roman	Phase V occupation layer AD 350-450 (sealed bydestruction layer of c. 450)	MO98, C258	Tibia												Fused	Bd 34.1, Dd 27.9
MM047	Campanaio, Montallegro	Sicily	Roman	Phase VI c. 450/500 AD immediately post destruction of Phase V	MO97, c250	Radius												Fused	Bd 36.5, Bfd35.6, SD 23.3
MM048	Campanaio, Montallegro	Sicily	Roman	Phase VI c. 450/500 AD immediately post destruction of Phase V	MO97, c250	Metacarpal													Bp 30.6, Dp 22.1
MM049	Campanaio, Montallegro	Sicily	Roman		MO98, E362	Humerus R												Fused	SD 18.3
MO422	Campanaio, Montallegro	Sicily	Medieval/Early Modern	Phase VI 450-500 AD	E319 D19	Tibia		F		-20.8	6.4	3.4						Fused	Bd 33.6, DD 17.9, Dd 28.9, SD 21.3
MO423	Campanaio, Montallegro	Sicily	Medieval/Early Modern	Phase VI 450-500 AD	E3198 D22	Tibia		F		-20.3	6.1	3.3						Fused	Bd 30.9, DD 15.3, Dd 25, SD 20.2
MO424	Campanaio, Montallegro	Sicily	Medieval/Early Modern	Phase VI 450-500 AD	E319 D34	Calcaneum		F		-20.5	5.7	3.5						Fused	GL 94.3, GB 30.7
MO425	Campanaio, Montallegro	Sicily	Iron Age/Roman	Phase V 350-450 AD	E318 D14	Humerus		F		-20.5	5.6	3.4							BT 39.1, Bd 44.1, Ht 28.3, HTc 21.5
MO426	Campanaio, Montallegro	Sicily	Iron Age/Roman	Phase V 350-450 AD	E305 D36	Metacarpal		F		-19.8	6	3.4							Bp 27.5, Dp 18.9, SD 16.4
MO447	Campanaio, Montallegro	Sicily	Iron Age/Roman	Phase V 350-450 AD	E305 D43	Tibia	Beta 615081 1570 +/- 3- (425-565 CE @95.4%)	Y	H36	-20.3	4.8	3.4						Fused	gnaw Bd 32.3, Dd 22.8, DD 17.4, SD 19.3
MO448	Campanaio, Montallegro	Sicily	Medieval/Early Modern	Phase VI 450-500 AD	E319 D17	Femur		F		-20.8	6	3.4							SD 19.9
MO449	Campanaio, Montallegro	Sicily	Iron Age/Roman	Phase V 350-450 AD	E318 D27	Mandible		Y	H36									no ageing data same spec as MO459
MO450	Campanaio, Montallegro	Sicily	Medieval/Early Modern	Phase VI 450-500 AD	E324 D52	Radius		P	D. dama	-20.4	5.5	3.3						Fused	BFp 33, Bp 39.4
MO451	Campanaio, Montallegro	Sicily	Iron Age/Roman	Phase V 350-450 AD	E318 D26	Humerus		Y	H40	-20.3	6.2	3.3						Fused	BT 37.2
MO452	Campanaio, Montallegro	Sicily	Medieval/Early Modern	Phase VI 450-500 AD	???? D53	P3		F		-20.5	5.4	3.4							no metrics
MO453	Campanaio, Montallegro	Sicily	Medieval/Early Modern	Phase VI 450-500 AD	E324 D53	Radius		F		-20.7	5.8	3.5							no metrics
MO454	Campanaio, Montallegro	Sicily	Iron Age/Roman	Phase V 350-450 AD	E322 D51	Scapula		F											LG 30.6, BG 27.9
MO455	Campanaio, Montallegro	Sicily	Iron Age/Roman	Phase V 350-450 AD	E318 D21	Tibia		F		-20.1	7.8	3.4						Fused	Bd 32.4, DD 17.5, Dd 25.9, SD 21.1
MO456	Campanaio, Montallegro	Sicily	Medieval/Early Modern	Phase VI 450-500 AD	E319 D20	Tibia		F		-20.3	5	3.4							no metrics - fragment only
MO457	Campanaio, Montallegro	Sicily	Iron Age/Roman	Phase V 350-450 AD	E318 D25	Calcaneum		F		-20.8	6.3	3.4							GB 27.1
MO458	Campanaio, Montallegro	Sicily	Iron Age/Roman	Phase V c. 450	E316 D11	Calcaneum		F		-19.8	6.1	3.5							GB25.1
MO459	Campanaio, Montallegro	Sicily	Iron Age/Roman	Phase V 350-450 AD	E318 D24	Mandible		Y	H36	-20.6	4.8	3.4						same spec as MO449 P4 g3, m1 h, m2 g H+
MO460	Campanaio, Montallegro	Sicily	Iron Age/Roman	Phase V 350-450 AD	E318 D23	Mandible		Y	H36	-20.2	5.6	3.5			A)28.09, B)27.66, C)27.10, AV ALL) 27.61			P4 h, M1 h, M2 g, M3 g = j (O for M2) J+
MO462	Campanaio, Montallegro	Sicily	Roman	Phase V c. 450	E316 D3	Mandible		P	D. dama	-21.5	5.9	4.3			A) 29.96, B) 29.37, C)29.63, AV ALL) 29.65			P4 j+, m1 L, m2 h, m3 I = j (o for M2) J+
MO529	Campanaio, Montallegro	Sicily				Maxilla		P	D. dama
MO530	Campanaio, Montallegro	Sicily				Antler		F		-18.64	5.98	3.3							cir of burr 97, cir coronet 95, cir of pedicle 72. 2 years
MO531	Campanaio, Montallegro	Sicily				Metapodia		F											small frag
MO532	Campanaio, Montallegro	Sicily		Phase V 350-450 destruction layer c. 450	E305 D38	Phalanx II		P	D. dama									Fused	Bd 12.3, Bp 14.6, Dp 18.6, Glpe 41.8
MO533	Campanaio, Montallegro	Sicily			E16 D7	Phalanx II		F										Fused	Bd12.3, Bp14.0, Dp 16.5, Glpe 39.0
MO534	Campanaio, Montallegro	Sicily		Phase V 350-450 destruction layer c. 450 AD	E319 D16	Radius		F
MO546	Campanaio, Montallegro	Sicily			MO98 1229	Astragalus		F		-21.3	6.1	3.8							Bd 25.8, Dl22.1, Dm 22.8, GLl 36.1, GLm 37.8
MO547	Campanaio, Montallegro	Sicily	Medieval/Early Modern	6th/7th century CE	MO98 1230	Astragalus	Beta-609996: 1470 ± 30 (559-646 CE @95.4%)	Y	H41	-20	4.96	3.3							Bd 22.5, Dl 19.4, Dm 20.4, GLl 36.1, GLm 34
MO548	Campanaio, Montallegro	Sicily		Phase V 350-450 destruction layer c. 450 AD	E316 D10	Astragalus		Y		-20.4	5.9	3.5							Bd 23.2, DL 19.2, Dm 19.8, GLl35.3, GLm 32.9
MO549	Campanaio, Montallegro	Sicily		Phase V 350-450 destruction layer c. 450 AD	E319 D33	Astragalus	Sent for dating but analysis failed	Y	H42	-21	5.7	3.4							Bd 26.8, Dl 23.2, Dm 24.4, GLl 42.8, GLm 40.2
MO550	Campanaio, Montallegro	Sicily		Phase V 350-450 destruction layer c. 450 AD	E319 D15	Astragalus		F		-21.4	6.1	3.6							Bd 25.6, Dl 21.8, Dm 31.7, GLl 38.8, GLm 36.2
MO551	Campanaio, Montallegro	Sicily	Iron Age/Roman	Phase V 5th century		Mandible		F										P2, P3, P4 stage I J+
MO552	Campanaio, Montallegro	Sicily	Iron Age/Roman	2nd		Mandible		F		-20.3	6.1	3.7						Dp3 and Dp4 c = stage C (4-5 mths)
MO553	Campanaio, Montallegro	Sicily	Iron Age/Roman	2nd		Mandible		F		-20.6	5.8	3.6			26.51			P2, P3, P4 f1 = stage H (44-147 mths)
MO554	Campanaio, Montallegro	Sicily	Iron Age/Roman	Phase V 4th-5th		Mandible		F										Dp2, Dp3, DP4 e, M1 d = stage E (13-20 mths)
MO555	Campanaio, Montallegro	Sicily	Iron Age/Roman	Phase V 4th-5th		M1		F										M1 i
MO461	Castanga	Sicily	Iron Age/Roman	2nd century	34 F10	Mandible		Y	H36	-19.9	7.4	3.4			30.35			Dp4 f, M1 e = stage E
MO738	Morgantina	Sicily	Bronze Age		PB25 Cont. 6a+ 2004	Antler		F		-19	5.3	3.4
MO739	Morgantina	Sicily	Bronze Age		PB80 Cont. 39 1989	Tibia		F		-19.9	5.4	3.5
BH44	Bademağacı Höyük	Turkey	Neolithic/Bronze Age	Early Neolithic II	27 BH-ENC II/1	Mandible		P	D. dama	-21	4.4	3.4						P4 H, Stage J (118-189 months)
BH45	Bademağacı Höyük	Turkey	Neolithic/Bronze Age	Early Neolithic II	28 BH-ENC II/1	Mandible		Y	H31	-20.5	4.8	3.4						M1 E, Stage G (33-54 months)
BH46	Bademağacı Höyük	Turkey	Neolithic/Bronze Age	Early Neolithic II	29 BH-ENC II/1	Mandible		F		-19.6	4.5	3.4						M1 G, Stage H+ (44+ months)
BH47	Bademağacı Höyük	Turkey	Neolithic/Bronze Age	Early Neolithic II	30 BH-ENC II/1	Mandible		F		-20.3	4.6	4.3						M1 I, Stage J (118-189 months)
BH48	Bademağacı Höyük	Turkey	Neolithic/Bronze Age	Early Neolithic II	31 BH-ENC II/1	Mandible		P	D. dama	-20.4	4.3	3.4			A) 26.55, B av-2)26.52, C) 27.25, D) 28.45 ALL AV) 27.19		M1: A) -12.39, B av-2)-12.41, C) -12.32, D)-12.31
BH49	Bademağacı Höyük	Turkey	Neolithic/Bronze Age	Early Neolithic II	32 BH-ENC II/1	Mandible		F		-20.4	4.1	3.4			A) 28.94, B)28.83, C)29.05, D av-2)27.10 ALL AV) 28.48		M1: A)-12.11, B)-11.9, C)-11.85, D av-2)-12.18
BH50	Bademağacı Höyük	Turkey	Neolithic/Bronze Age	Early Neolithic II	33 BH-ENC II/1	Mandible		F		-20.8	3.8	3.6
BH51	Bademağacı Höyük	Turkey	Neolithic/Bronze Age	Early Neolithic II	34 BH-ENC II/1	Radius		F		-20.3	3.9	3.3						Fused	Bp 39.5; BFp 36.0
BH52	Bademağacı Höyük	Turkey	Neolithic/Bronze Age	Early Neolithic II	35 BH-ENC II/1	Scapula		F		-20.7	3.5	3.4						Fused	GLP 41.9; LG 32.1; BG 25.6
BH53	Bademağacı Höyük	Turkey	Neolithic/Bronze Age	Early Neolithic II	36 BH-ENC II/1	Humerus		F		-20.5	3.5	3.4						Fused	Bd 42.5; BT 37.0
BH54	Bademağacı Höyük	Turkey	Neolithic/Bronze Age	Early Neolithic II	37 BH-ENC II/1	Calcaneum		F		-20.8	4	3.4						Fused	GL 88.0; GB 27.9
BH55	Bademağacı Höyük	Turkey	Neolithic/Bronze Age	Early Neolithic II	38 BH-ENC II/1	Metacarpal		Y	H31	-20.8	4	3.4						Fused	GL 209.2; Bp 31.4; SD 20.0; Bd 31.6
BH56	Bademağacı Höyük	Turkey	Neolithic/Bronze Age	Early Neolithic II	39 BH-ENC II/1	Humerus		F		-21.1	3.6	3.4						Fused	Bd 45.2; BT 36.6
BH57	Bademağacı Höyük	Turkey	Neolithic/Bronze Age	Early Neolithic II	40 BH-ENC II/1	Humerus		P	D. dama	-20.9	4.5	3.3						Fused	Bd 38.1; BT 32.7
BH58	Bademağacı Höyük	Turkey	Neolithic/Bronze Age	Early Neolithic II	41 BH-ENC II/1	Pelvis		F		-20.7	4.6	3.3
BH59	Bademağacı Höyük	Turkey	Neolithic/Bronze Age	Early Neolithic II	42 BH-ENC II/1	Scapula		F		-20.6	4.4	3.4						Fused	GLP 45.5; LG 36.8; BG 31.8; SLC 25.1
BH60	Bademağacı Höyük	Turkey	Neolithic/Bronze Age	Early Neolithic II	43 BH-ENC II/1	Humerus		F		-20.6	4.1	3.5						Fused	Bd 44.5; BT 37.3
BH61	Bademağacı Höyük	Turkey	Neolithic/Bronze Age	Early Neolithic II	44 BH-ENC II/1	Calcaneum		F		-20.3	4.2	3.3						Fused	GL 91.1; GB 29.2
BH62	Bademağacı Höyük	Turkey	Neolithic/Bronze Age	Early Neolithic II	45 BH-ENC II/1	Mandible		F		-20.4	5.7	3.4						M2 G, Stage H+ (44+ months)
BH63	Bademağacı Höyük	Turkey	Neolithic/Bronze Age	Early Neolithic II	46 BH-ENC II/1	Mandible		F		-20.5	4.3	3.3						with pillar M1 E, Stage G (33-54 months)
BH64	Bademağacı Höyük	Turkey	Neolithic/Bronze Age	Early Neolithic II	47 BH-ENC II/1	Tibia		F		-20.5	4	3.4						Fused	Bd 35.2
BH65	Bademağacı Höyük	Turkey	Neolithic/Bronze Age	Early Neolithic II	48 BH-ENC II/1	Tibia		F		-21.4	3.7	3.5						Fused	SD 23.3; Bd 36.8
BH66	Bademağacı Höyük	Turkey	Neolithic/Bronze Age	Early Neolithic II	49 BH-ENC II/3	Calcaneum		F		-20.4	4.2	3.4						Fused	GL 88.9; GB 29.2
BH67	Bademağacı Höyük	Turkey	Neolithic/Bronze Age	Early Neolithic II	50 BH-ENC II/3	Humerus		F		-20.4	4.6	3.4						Fused	Bd 41.4; BT 34.5
BH68	Bademağacı Höyük	Turkey	Neolithic/Bronze Age	Early Neolithic II	51 BH-ENC II/3	Radius		F		-20.3	4.6	3.4						Fused	Bp 41.0; BFp 36.5
BH69	Bademağacı Höyük	Turkey	Neolithic/Bronze Age	Early Neolithic II	52 BH-ENC II/3	Phalanx II		F		-20.4	4.7	3.3						Fused	GL 32.8; Bp 15.4; SD 11.2; Bd 12.5
BH70	Bademağacı Höyük	Turkey	Neolithic/Bronze Age	Early Neolithic II	53 BH-ENC II/3	Mandible		F		-20.1	4.3	3.4						M3 G, Stage J (118-189 months)
BH71	Bademağacı Höyük	Turkey	Neolithic/Bronze Age	Early Neolithic II	54 BH-ENC II/3	Metacarpal		F		-20.2	4.4	3.3						Fused	Bp 33.3
BH72	Bademağacı Höyük	Turkey	Neolithic/Bronze Age	Early Neolithic II	55 BH-ENC II/3	Mandible		F		-19.9	3.8	3.4						M2 E, Stage G (33-54 months)
BH73	Bademağacı Höyük	Turkey	Neolithic/Bronze Age	Early Neolithic I	56 BH-ENC II/8	Radius		F		-20.5	4.6	3.3						Fused	Bd 37.7
BH74	Bademağacı Höyük	Turkey	Neolithic/Bronze Age	Early Bronze Age II	57 BH-ENC II/3	Phalanx I		F		-20.1	4.9	3.3						Fused
BH75	Bademağacı Höyük	Turkey	Neolithic/Bronze Age	Early Bronze Age II	58 BH-ITC II	Radius		F		-20.3	4.5	3.4						Fused	Bp 39.3; Bfp 35.3
BH76	Bademağacı Höyük	Turkey	Neolithic/Bronze Age	Early Bronze Age II	59 BH-ITC II	Metacarpal		F		-20.1	4.2	3.3						Fused	Bd 32.6
BH77	Bademağacı Höyük	Turkey	Neolithic/Bronze Age	Early Bronze Age II	60 BH-ITC II	Scapula		F		-20.1	4.4	3.3						Fused	GLP 46.5; LG 35.2; BG 32.6; SLC 25.1
KS396	Kilise Tepe	Turkey	Iron Age/Roman	Early Iron Age	J14/275 11022	Antler		Y	XVIII D. mesopotamica	-19.5	4.8	3.2
KS397	Kilise Tepe	Turkey	Iron Age/Roman	Early Iron Age	J14/275 11022	Astragalus		Y	XVIII D. mesopotamica	-19.7	4.1	3.1							Bd 25.7; GLl 42.5
KS398	Kilise Tepe	Turkey	Iron Age/Roman	Early Iron Age	J14/341 11048	Metacarpal		F		-20.3	5	3.3							Bd 31.0, B@f 29, Dd 20.9
KS399	Kilise Tepe	Turkey	Iron Age/Roman	Early Iron Age	J14/341 11048	Radius		F		-19.8	5.6	3.4
KS400	Kilise Tepe	Turkey	Iron Age/Roman	Early Iron Age	J14/444 11090	Astragalus		Y	XVIII D. mesopotamica	-20	5	3.4
KS401	Kilise Tepe	Turkey	Iron Age/Roman	Early Iron Age	I19/752 11102	Tibia		F		-19.2	5.7	3.2						Fusing prox end	(fusing) Bp48.2, Dp 45.9
KS402	Kilise Tepe	Turkey	Iron Age/Roman	Early Iron Age	J14/350 11050	Humerus		F		-20	5.6	3.3
KS403	Kilise Tepe	Turkey	Iron Age/Roman	Early Iron Age	J14/350 11050	Pelvis		F		-19.6	6.4	3.3
KI412	Kinet Höyük	Turkey	Medieval/Early Modern	Medieval 12-13th c	KT18688	Astragalus		Y	H30										GLl 37.0; Glm 36.9; Bd 23; Dl 22; Dm 20.9
KI413	Kinet Höyük	Turkey	Iron Age/Roman	Middle Iron Age 8-7th c	KT10068	Metacarpal		F		-21.1	3.5	3.3
KI414	Kinet Höyük	Turkey	Medieval/Early Modern	medieval-iron not clear	KT1108	Humerus		P	D. dama	-19.6	3.9	3.3
KI415	Kinet Höyük	Turkey	Bronze Age	Middle Bronze Age 18-16th c	KT23348	Phalanx I		F		-19	5.4	3.3
KI416	Kinet Höyük	Turkey	Bronze Age	Early Bronze Age 3rd mil	KT21320	Unspecified		F		-19.9	5.8	3.3
KT700	Kinet Höyük	Turkey	Medieval	Medieval	1998_G3_4_KT9013/1	Humerus		F
KT701	Kinet Höyük	Turkey	Medieval	Medieval	2001_g_18_KT16953/1	Metatarsal		F
KT702	Kinet Höyük	Turkey	Medieval	Medieval	KTN18/1	Femur		F
KT703	Kinet Höyük	Turkey	Medieval	Medieval	1998_G_25_KT9847/5	Scapula		F
KT704	Kinet Höyük	Turkey	Iron Age	Late Iron Age	KT6297/5942	Tibia		F
KT705	Kinet Höyük	Turkey	Bronze Age	Early Bronze Age	2004_M_KT21320/1	Tibia		F
KT706	Kinet Höyük	Turkey	Bronze Age	Late Bronze Age/Early Iron Age	2001_EH_211_KT14931	Tibia		F
KT707	Kinet Höyük	Turkey	Iron Age	Late Iron Age	KT8532/8224	Tibia		F
KT708	Kinet Höyük	Turkey	Iron Age	Middle Iron Age	KT15199/1	Tibia		Y	XVII D. mesopotamica
KT709	Kinet Höyük	Turkey	Iron Age	Late Iron Age	KT5451/5753	Tibia		F
SA18	Sagalassos	Turkey	Iron Age/Roman	Classical/Hellenistic	1 SA 2009 TD2-19-24	Phalanx II		P	D. dama	-20.6	3.7	3.5						Fused	GL 28; BP 13.2; SD 9.7; Bd 11.3
SA19	Sagalassos	Turkey	Medieval/Early Modern	Early Byzantine	2 SA 2004 NEG-74	Phalanx I		Y	H32	-19.5	3.6	3.4						Fused	GLpe 44.6; Bp 15.4; SD 11.2; Bd 13.2
SA20	Sagalassos	Turkey	Medieval/Early Modern	Early Byzantine	3 SA2004 DA1-109	Calcaneum		Y	H31	-20.9	4.2	3.5
SA21	Sagalassos	Turkey	Iron Age/Roman	Classical/Hellenistic	4 SA 2007 TD-20-20	Calcaneum		Y	H33	-21	3.6	3.4
SA22	Sagalassos	Turkey	Iron Age/Roman	Roman/Byzantine	5 SA 2003 AH-75	Humerus		Y	H31	-20.9	3.8	3.5						Fused	Bd 43,6; BT 36.5
SA23	Sagalassos	Turkey	Iron Age/Roman	Roman/Byzantine	6 SA 2003 AH-75	Humerus		P	D. dama	-21.2	5	3.3						Fused	Bd 44,2; BT 36.7
SA24	Sagalassos	Turkey	Iron Age/Roman	Roman/Byzantine	7 SA 2003 AH-75	Metatarsal		P	D. dama	-20.2	4.1	3.4
SA25	Sagalassos	Turkey	Iron Age/Roman	Roman/Byzantine	8 SA 2003 AH-75	Tibia		Y	H34	-20.3	3.4	3.4						Fused
SA26	Sagalassos	Turkey	Iron Age/Roman	Roman/Byzantine	9 SA 2003 AH-75	Mandible		Y	H31	-20.6	3	3.5	0.707938		30.13		-10.37
SA27	Sagalassos	Turkey	Iron Age/Roman	Roman/Byzantine	10 SA 2003 AH-75	Ulna		Y	H31	-20.9	3.6	3.4							BPC 20,6
SA28	Sagalassos	Turkey	Medieval/Early Modern	Mid Byzantine	11 SA 2001 AH-4	Humerus		Y	H31	-20.3	4	3.3						Fused	Bd 46.6; BT 39.1
SA29	Sagalassos	Turkey	Medieval/Early Modern	Mid Byzantine	12 SA 2001 AH-4	Scapula		Y	H31	-21.2	4.2	3.5						Fused
SA30	Sagalassos	Turkey	Medieval/Early Modern	Mid Byzantine	13 SA 2001 AH-4	Pelvis		Y	H31	-21.1	3.9	3.5
SA31	Sagalassos	Turkey	Medieval/Early Modern	Mid Byzantine	14 SA 2003 AH-59	Calcaneum		Y	H31	-20.9	4.3	3.5						Fused
SA32	Sagalassos	Turkey	Medieval/Early Modern	Mid Byzantine	15 SA 2003 AH-59	Femur		Y	H31	-20.4	3.7	3.4						Fused	DC 29,2
SA33	Sagalassos	Turkey	Medieval/Early Modern	Mid Byzantine	16 SA 2003 AH-59	Mandible		Y	H31	-20.3	4.7	3.4
SA34	Sagalassos	Turkey	Iron Age/Roman	Roman/Byzantine	17 SA 2003 AH-81	Phalanx I		Y	H35	-20.5	4.6	3.3						Fused	GLpe 44.4; Bp 15.5; SD 11.7; Bd 14.3
SA35	Sagalassos	Turkey	Iron Age/Roman	Roman/Byzantine	18 SA 2003 AH-81	Humerus		Y	H31	-21.1	4.3	3.5						Fused	Bd 40.6; BT 33.2
SA36	Sagalassos	Turkey	Iron Age/Roman	Roman/Byzantine	19 SA 2003 AH-81	Metatarsal		Y	H31	-20.8	4.2	3.4						Fused	Bd 33.1
SA37	Sagalassos	Turkey	Iron Age/Roman	Roman/Byzantine	20 SA 2003 AH-81	Calcaneum		Y	H31	-21.2	4.4	3.7						Fused	GL 91.7, GB 30.7
SA38	Sagalassos	Turkey	Iron Age/Roman	Roman/Byzantine	21 SA 2003 AH-81	Calcaneum		Y	H31	-21.8	4.1	3.4						Fusing	GL 88.4; GB 29.1
SA39	Sagalassos	Turkey	Iron Age/Roman	Roman/Byzantine	22 SA 2003 AH-81	Pelvis		Y	H31	-21.1	4.6	3.4							LA 41.3
SA40	Sagalassos	Turkey	Iron Age/Roman	Roman/Byzantine	23 SA 2003 AH-81	Scapula		P	D. dama	-22	4.7	3.6						Fused	SLC 25.3
SA41	Sagalassos	Turkey	Iron Age/Roman	Roman/Byzantine	24 SA 2003 AH-81	os centrotarsale		Y	H31	-21.6	4.5	3.4							GB 32.5
SA42	Sagalassos	Turkey	Iron Age/Roman	Imperial	25 SA 1993 L-56	Radius		F		-21.1	4.5	3.6						Fused	Bd 39.5
SA43	Sagalassos	Turkey	Iron Age/Roman	Late Roman	26 SA 1990 N-209	Radius		F		-21	4.4	3.4						Fused	Bd 38.9
TA714	Tell Atchana	Turkey	Bronze Age	AT10088/19410	G32-Sq57-L165	Humerus		F
TA715	Tell Atchana	Turkey	Bronze Age	AT10088/19453	G32-Sq57-L165	Humerus		F
TA716	Tell Atchana	Turkey	Bronze Age	AT10796/19944	G32-Sq57-L171	Humerus		F
TA717	Tell Atchana	Turkey	Bronze Age	AT10796/19969	G32-Sq57-L171	Humerus		F
TA718	Tell Atchana	Turkey	Bronze Age	AT10094/20115	G32-Sq57-L165	Humerus		F
TA719	Tell Atchana	Turkey	Bronze Age	AT10094/20129	G32-Sq57-L165	Humerus		F
TA720	Tell Atchana	Turkey	Bronze Age	AT10094/20130	G32-Sq57-L165	Humerus		F
TA721	Tell Atchana	Turkey	Bronze Age	AT10094/20128	G32-Sq57-L165	Humerus		F
TA722	Tell Atchana	Turkey	Bronze Age	AT567/18458	G64-Sq72-L6	Humerus		F
TA723	Tell Atchana	Turkey	Bronze Age	AT796-269	Topsoil	Humerus		F
IS417	Ulucak	Turkey	Neolithic/Bronze Age	Middle Bronze Age	IUP-R13	Phalanx II		F		-20.6	4.5	3.3
IS418	Ulucak	Turkey	Neolithic/Bronze Age	Middle Bronze Age	IVU-R13	Maxilla		F							A) 27.66, B)26.66, C) 25.53, AV ALL) 26.62
IS419	Ulucak	Turkey	Neolithic/Bronze Age	Middle Bronze Age	JBM R13	Humerus		F		-20.9	4.2	3.4
IS420	Ulucak	Turkey	Neolithic/Bronze Age	Bronze Age	IUJ- O13	Mandible		F		-19.6	3.8	3.3			A) 28.29, B) 26.57, C) 25.94, AV ALL) 26.93			M1 D, M2 C Stage E/F (12-33 months)
IS421	Ulucak	Turkey	Neolithic/Bronze Age	Chalcolithic	IRU-O13	Metacarpal		F		-20.9	4.5	4.1							Bd 27.1, Dd 18.4, DD 11.3, SD 15.8
UL404	Ulucak	Turkey	Neolithic	Neolithic c6200	ETE-11819	Phalanx I		F		-21	4.5	3.4							Bd 13.2, Bp 15.0, Dp 18.5, Glpe 43.4
UL405	Ulucak	Turkey	Neolithic	Neolithic c6200	ETE-11985	Mandible		F		-20.4	5.5	3.3						M1 H, P4 H, Stage J (118-189)
UL406	Ulucak	Turkey	Neolithic	Neolithic 7th mil	DIM-123	Radius		F		-19.8	5.6	3.3							Bp 33.5, Bfp 30.6
UL407	Ulucak	Turkey	Neolithic	Neolithic c6250-6000	DLM-9701	Humerus		F		-20.5	4.9	3.3							HT 24.6, Htc 20.3
UL408	Ulucak	Turkey	Neolithic	Neolithic early 6th mil	DBV-9202	Maxilla		P	D. dama	-21.2	4.7	3.5			M1: A) 25.48, B) 26.72, C) 28.15, AV M1) 26.78. M3: A)27.22, B) 28.03, C)28.55, AV M3) 27.93
UL409	Ulucak	Turkey	Neolithic	Neolithic early 7th mil	IGM-13008	Mandible		F		-21	5.9	3.3						P4 d, M1 e, M2 d, M3 b Stage F (20-33 months)
UL410	Ulucak	Turkey	Neolithic	Neolithic early 6th mil	CJH-8769	Radius		F		-20.7	5.6	3.4							Bp 38.1, Bfp 33.4,
UL411	Ulucak	Turkey	Neolithic	Neolithic early 6th mil	CGK-9493	Humerus		F		-20.8	4.3	3.4							Bd 39.3, BTR 36.0, HT 25.7, Htc 19.6
UL696	Ulucak	Turkey	Bronze Age	Chalcolithic		Mandible		F		-20.9	4.3	3.6						P4 H, M1 I Stage J (118-189 months)
UL697	Ulucak	Turkey	Bronze Age	Chalcolithic/ 6th millennium		Mandible		F		-20.3	4	3.4						M2 H, M3 G, Stage J (118-189 months)
UL698	Ulucak	Turkey	Bronze Age	Chalcolithic		Mandible		F		-24.7	5.9	8.1						DP4 E, M1 C, Stage E (13- 20 months)
UL699	Ulucak	Turkey	Bronze Age	Chalcolithic		Humerus		F		-19.8	5.4	3.4							Bd 37.8, BT 35.0, HT 24.8, HTc 19.6, DD 33.8
MR687	Yenikapı	Turkey	Neollithic	Neolithic/ late 7th-early 6th millennium	Bag 526, #2418, K40	Mandible		F		-20.7	5.4	3.5						M3 Stage E (13-20 months)
MR688	Yenikapı	Turkey	Neollithic	Neolithic/ late 7th-early 6th millennium	Bag 519, #2320, O28	Astragalus		F		-21.9	4.9	3.3
MR689	Yenikapı	Turkey	Neollithic	Neolithic/ late 7th-early 6th millennium	Bag503, #2244, K-L17	Calcaneum		F		-20.8	6.3	3.3
MR690	Yenikapı	Turkey	Neollithic	Neolithic/ early 6th millennium	Bag 524, #2407, K39	Astragalus		F		-21	5.1	3.4
MR691	Yenikapı	Turkey	Neollithic	Neolithic/ early 6th millennium	Bag 512, #2301, K37	Humerus		F		-21.1	6	3.3
MR692	Yenikapı	Turkey	Neollithic	Neolithic/ early 6th millennium	Bag 722, #3014, L21	Mandible		F		-21.3	5.2	3.4						dP4 D, M1 C?, M2 1/2, Stage D (5-12 months)
MR693	Yenikapı	Turkey	Neollithic	Neolithic/ late 7th-early 6th millennium	Bag 12, #33, I31	Phalanx I		F		-21.2	5.4	3.3
MR694	Yenikapı	Turkey	Neollithic	Neolithic/ early 6th millennium	Bag 723, #3018, L26	Humerus		F		-21.7	4.3	3.3
MR695	Yenikapı	Turkey	Neollithic	Neolithic/ early 6th millennium	Bag 61, #145, J34	Mandible		F		-21.4	3.2	3.5
