# Supplementary material for: The 10,000-year biocultural history of fallow deer and its implications for conservation policy
Source: Proc Natl Acad Sci U S A. 2024 Feb 12;121(8):e2310051121. doi: 10.1073/pnas.2310051121 (PMC10895352; doi:10.1073/pnas.2310051121)
Supplement: Supplementary file 3 — Dataset S02 (XLSX) [file pnas.2310051121.sd02.xlsx]

## Sheet: Zooarchaeological representatio
Site Name	Country	Date	n	% Dama	Species	Lat	Long	Reference
Carnuntum-Mühläcker	Austria	L 2nd/3rd century AD urban	1	0.0004	D. dama (Balkan)	48.1134	16.8617	Gál and Kunst this study
Boussu, Belgium	Belgium	16th-17th century AD	3	0.4	D. dama (Anatolian)	50.4377	3.7946	Alen et al. 2013
Herstal, Belgium	Belgium	120-260 AD	37 NME (NMI=1)	74	D. dama (Balkan)	50.6733	5.63397	Pigière et al. 2020
Akladi Chairi near Sozopol	Bulgaria	Chalcoithic	55 bones	0.04	D. dama (Balkan)	42.4478	27.6481	Karastoyanova et al. 2020
Akladi Chairi near Sozopol	Bulgaria	Late Neolithic	5	0.06	D. dama (Balkan)	42.4478	27.6481	Spassov and Iliev in prep.
Akladi Cheiri	Bulgaria	Late Neolithic (5100-4850 cal BC)	117	11.37	D. dama (Balkan)	42.4478	27.6481	Karastoyanova et al. 2020
Bourdusani	Bulgaria	Late Chalcoithic (4400-3800)	1	<1	D. dama (Balkan)	44.5845	27.9502	Karastoyanova et al. 2020
Budjaka, Sozopol	Bulgaria	Late Neolithic	3	0.0033	D. dama (Balkan)	42.4254	27.6977	Iliev and Spassov, unpubl. report
Carcaliu	Bulgaria	Late Chalcoithic (4400-3800)	1	<1	D. dama (Balkan)	45.2004	28.1532	Karastoyanova et al. 2020
Chavdarova Cheshma	Bulgaria	Late Neolithic (5100-4850 cal BC)	905	12.39	D. dama (Balkan)	42.0349	25.8321	Karastoyanova et al. 2020
Drama	Bulgaria	Late Chalcoithic (4400-3800)	212	7.2	D. dama (Balkan)	42.2413	26.4385	Karastoyanova et al. 2020
Dzuljunica-Smardes I	Bulgaria	6047-5930 cal BC	1	0.01	D. dama (Balkan)	43.1375	25.9005	Çakırlar, Zidarov, Elenko, DeGroene, van den Hurk, this study. DeGroene et al. 2018; Krauß et al. 2014
Dzuljunica-Smardes II	Bulgaria	6052-5880 cal BC	2	0.01	D. dama (Balkan)	43.1375	25.9005	Çakırlar, Zidarov, Elenko, DeGroene, van den Hurk, this study. DeGroene et al. 2018; Krauß et al. 2014
Dzuljunica-Smardes IV	Bulgaria	5670-5529 cal BC	4	0.01	D. dama (Balkan)	43.1375	25.9005	Çakırlar, Zidarov, Elenko, DeGroene, van den Hurk, this study. DeGroene et al. 2018; Krauß et al. 2014
Ezero 2	Bulgaria	Late Bronze Ahe (1500-1000)	14	<1	D. dama (Balkan)	43.2029	27.7716	Karastoyanova et al. 2020
Golyamo Delchevo	Bulgaria	Late Chalcoithic (4400-3800)	1	<1	D. dama (Balkan)	43.2704	26.9225	Ivanov and Vasilev 1975
Kabile	Bulgaria	Late Hellenistic	2 bones	p	D. dama (Balkan)	42.5394	26.4772	Ribarov 1991
Kabile	Bulgaria	Roman (3rd century)	1	<1	D. dama (Balkan)	42.5394	26.4772	Ribarov 1991
Kapitan Andreevo	Bulgaria	Late Neolithic (5100-4850 cal BC)	487	10.57	D. dama (Balkan)	41.7213	26.3204	Karastoyanova et al. 2020
Kapotan Dimitrievo	Bulgaria	Late Neolithic (5100-4850 cal BC)	2	<1	D. dama (Balkan)	42.1087	24.3268	Karastoyanova et al. 2020
Karanovo IV	Bulgaria	Late Neolithic (5100-4850 cal BC)	4	<1	D. dama (Balkan)	42.6437	27.1941	Karastoyanova et al. 2020
Kniajevo, Strandja region	Bulgaria	iv century B.C. Tracian antiquity	1	<1	D. dama (Balkan)	42.0128	27.6087	Karastoyanova et al. 2020
Michalic	Bulgaria	Late Neolithic (5100-4850 cal BC)	3	<1	D. dama (Balkan)	41.8561	26.4172	Karastoyanova et al. 2020
Nova Nadezhda	Bulgaria	Early Neolithic (5900-5450 cal BC)	17	1.9	D. dama (Balkan)	42.0168	25.7231	Karastoyanova et al. 2020
Ovcarovo	Bulgaria	Late Chalcoithic (4400-3800)	1	<1	D. dama (Balkan)	43.1831	26.6503	Karastoyanova et al. 2020
Sarnevo	Bulgaria	Late Neolithic (5100-4850 cal BC)	488	15.17	D. dama (Balkan)	42.3541	25.8329	Gorczyk, Karastoyanova 2017
Slatina	Bulgaria	Early Neolithic (5900-5450 cal BC)	2	<1	D. dama (Balkan)	42.6826	23.3769	Karastoyanova et al. 2020
Sozopol	Bulgaria	Late Chalcoithic (4400-3800)	49	19.4	D. dama (Balkan)	42.4254	27.6977	Spassov and liev 1994
Ais Yiorkis	Cyprus	Neolithic/Bronze Age	149	43.82	D. mesopotamica	34.8833	32.3833	Croft 1998
Cap Andreas Kastros	Cyprus	PPN	203	p	D. mesopotamica	34.711	33.1424	Davis 1989
Khirokitia	Cyprus	Neolithic/Bronze Age	2321	28.1	D. mesopotamica	34.7967	33.3437	Vigne et al. 2016
Ortos	Cyprus	Neolithic/Bronze Age		21	D. mesopotamica	34.7659	32.5881	Croft 2002
Politiko-Troullia	Cyprus	Neolithic/Bronze Age	775	19.89	D. mesopotamica	35.025	33.2435	Falconer and Fall 2013
Shillourokambos	Cyprus	Neolithic/Bronze Age	3036	38.3	D. mesopotamica	34.7625	33.1524	Vigne et al. 2016
Qantir	Egypt	BA	35	0.492	D. mesopotamica	30.8	31.833	Boessneck and von den Driesch 1982
Tell el-Dab'a	Egypt	BA	2	0.003	D. mesopotamica	30.783	31.833	Boessneck 1976
Carisbrooke Castle, Isle of Wight	England	11th century AD	13	0.8	D. dama (Anatolian)	50.6879	-1.31245	Ayton 2011
Carisbrooke Castle, Isle of Wight	England	12th century AD	11	0.9	D. dama (Anatolian)	50.6879	-1.31245	Ayton 2011
Carisbrooke Castle, Isle of Wight	England	12th-13th century AD	5	1.8	D. dama (Anatolian)	50.6879	-1.31245	Ayton 2011
Dudley Castle	England	11th/12th century AD	8	2.7	D. dama (Anatolian)	52.5146	-2.07957	Thomas 2005
Dudley Castle	England	12th-13th century AD	386	12.1	D. dama (Anatolian)	52.5146	-2.07957	Thomas 2005
Dudley Castle	England	14th-16th century AD	699	17.8	D. dama (Anatolian)	52.5146	-2.07957	Thomas 2005
Eynsham Abbey	England	12th century AD	6	0.3	D. dama (Anatolian)	51.7844	-1.37348	Ayres et al. 2003
Eynsham Abbey	England	L12th-13th	1	0.1	D. dama (Anatolian)	51.7844	-1.37348	Ayres et al. 2003
Eynsham Abbey	England	L13th-15th	14	0.8	D. dama (Anatolian)	51.7844	-1.37348	Ayres et al. 2003
Eynsham Abbey	England	L15th-16th	32	1.5	D. dama (Anatolian)	51.7844	-1.37348	Ayres et al. 2003
Faccombe Nertherton	England	11th/12th century AD	91	2.4	D. dama (Anatolian)	51.3184	-1.44995	Saddler 1990
Faccombe Nertherton	England	L.med	12	2.6	D. dama (Anatolian)	51.3184	-1.44995	Saddler 1990
Faccombe Nertherton	England	Med	172	4.7	D. dama (Anatolian)	51.3184	-1.44995	Saddler 1990
Fishbourne	England	1-2nd century AD	17	0.2	D. dama (Balkan)	50.8366	-0.809751	Allen and Sykes
Fishbourne	England	1st century BC-1st century AD	7	0.08	D. dama (Balkan)	50.8366	-0.809751	Allen and Sykes
Fishbourne	England	2nd-3rd century AD	5	1.9	D. dama (Balkan)	50.8366	-0.809751	Allen and Sykes
Fishbourne	England	3rd-4th century AD	10	0.3	D. dama (Balkan)	50.8366	-0.809751	Allen and Sykes
Goltho	England	11th century AD	8	1.5	D. dama (Anatolian)	53.2795	-0.329742	Doherty and Sykes this study
Guildford Castle	England	12th century AD	3	1	D. dama (Anatolian)	51.2343	-0.57238	Sykes et al. 2005
Guildford Castle	England	12th-13th century AD	4	1	D. dama (Anatolian)	51.2343	-0.57238	Sykes et al. 2005
Guildford Castle	England	13th century AD	89	7	D. dama (Anatolian)	51.2343	-0.57238	Sykes et al. 2005
Guildford Castle	England	13th-14th century AD	31	9	D. dama (Anatolian)	51.2343	-0.57238	Sykes et al. 2005
Guildford Castle	England	14th-15th century AD	25	6	D. dama (Anatolian)	51.2343	-0.57238	Sykes et al. 2005
Launceston Castle	England	12th century AD	1	0.5	D. dama (Anatolian)	50.6375	-4.36137	Albarella and Davis 1996
Launceston Castle	England	15th century AD	324	9.5	D. dama (Anatolian)	50.6375	-4.36137	Albarella and Davis 1996
Launceston Castle	England	late 13th	65	4.2	D. dama (Anatolian)	50.6375	-4.36137	Albarella and Davis 1996
Launceston Castle	England	mid-13th century	2	1.3	D. dama (Anatolian)	50.6375	-4.36137	Albarella and Davis 1996
Monkton, Isle of Thanet	England	2nd-4th century century AD	9	0.5	D. dama (Balkan)	51.3389	1.28111	Bendrey 2003
Oakhampton Castle	England	14th century AD	322	28.4	D. dama (Anatolian)	50.7307	-4.00819	Maltby 1982
Oakhampton Castle	England	Pre-13th century AD	48	3	D. dama (Anatolian)	50.7307	-4.00819	Maltby 1982
Chartres	France	Roman	1	p	D. dama (Balkan)	48.4446	1.49742	Lepetz and Yvinec 2002
Chassenon	France	L 2nd/3rd Rural Villa	38	3.08	D. dama (Balkan)	45.8474	0.771685	Genies and Sicard pers. comm.
Château de Suscinio	France	14th century AD	25	7.4	D. dama (Anatolian)	47.5128	-2.72954	Borvon 2020
Mauregard "l'Échelle Haute"	France	2nd-3rd century AD	1	p	D. dama (Balkan)	49.0481	2.57556	Lepetz and Yvinec 2002
Poissy "rue de la Libération"	France	13-14th century AD	1	0.08	D. dama (Anatolian)	48.9267	2.04201	Binois pers. comm.
Poissy "rue de la Libération"	France	13-17th century AD	1	0.04	D. dama (Anatolian)	48.9267	2.04201	Binois pers. comm.
Rouen	France	1st century AD	1	p	D. dama (Balkan)	49.4446	1.10044	Lepetz and Yvinec 2002
Savvy	France	L1st/early 2nd AD (unknown site type)	1	p	D. dama (Balkan)	48.8532	2.33058	Lepetz and Yvinec 2002
Vincennes	France	16th century AD	639	54	D. dama (Anatolian)	48.8429	2.43631	Clavel 2010.
Berlin-Spandau	Germany	Early and High Middle Ages, 7th-12th century AD	1	p	D. dama (Anatolian)	52.5428	13.2126	Becker 1989
Ellingen - Sablonetum	Germany	Middle Roman Empire, 100-250 CE	1	0.015	D. dama (Balkan)	49.0642	10.9876	von den Driesch and Liesau 1992
Hatzburg	Germany	Late Middle Ages – Early modern, 15th -16th c.	1	p	D. dama (Anatolian)	53.59	9.68346	Martin 1996
Osnabrück (Fst. Domplatz)	Germany	High Middle Ages – Early modern, 12th-17th c.	1	0.015	D. dama (Anatolian)	52.2799	8.0235	Huczko 1986
Scharsee	Germany	Early Middle Ages	1	9.1	D. dama (Anatolian)	54.2273	10.3018	Splieth 1891
Scharsee	Germany	Early Middle Ages	1	11.1	D. dama (Anatolian)	54.2273	10.3018	Splieth 1890
Schleswig (Fst. Schild)	Germany	High and Late Middle Ages, 11th – mid 14th c.	13 + 3 antler	0.011	D. dama (Anatolian)	54.5231	9.56255	Heinrich 1991; Ulbricht 1984
Emporio, SE Chios	Greece (Chios)	FN/Chalcolithic - EBA (end of the 4th mil.- last c. of the 2nd mil.)	44	7.87	D. dama (Balkan)	38.1944	26.0285	Clutton Brock 1982
Aghia Triadha, central southern Crete	Greece (Crete)	Middle Minoan (2000-1570 BC)	1	0.45	D. dama (Balkan)	35.0592	24.793	Wilkens 1996; ib. 2003
Aghia Triadha, Crete	Greece (Crete)	LM (1570-1150 BC)	7	2.2	D. dama (Balkan)	35.0592	24.793	Wilkens 1996
Aghia Triadha, Crete	Greece (Crete)	MMIII (1750-1570 BC)	2	0.98	D. dama (Balkan)	35.0592	24.793	Wilkens 1996; ib. 2003
Chania (Aghia Aikaterini church), NW Crete	Greece (Crete)	LBA	195	6	D. dama (Balkan)	35.5149	24.0179	Harris 2014
Chania (Daskaloyanni str.,), Crete	Greece (Crete)	LBA	227	12	D. dama (Balkan)	35.5149	24.0179	Harris 2014
Chania (Mathiudaki str.,), Crete	Greece (Crete)	LBA	18	5	D. dama (Balkan)	35.5149	24.0179	Harris 2014
Dictaean Cave	Greece (Crete)	Mycenaean-Early Greek periods	2	4.87	D. dama (Balkan)	35.1626	25.4452	Boyd-Dawkinss 1902
Eleutherna	Greece (Crete)	5-7th century AD	1	1.1	D. dama (Balkan)	35.3265	24.6764	Nobis 1998
Eleutherna, northern Crete	Greece (Crete)	Hellenistic - Roman (300-50 BC)	43843	5.88 /11.93	D. dama (Balkan)	35.3265	24.6764	Nobis 1998
Eleutherna, northern Crete, east section (excavations 1984-5)	Greece (Crete)	1-4th century AD		0.62-2.89	D. dama (Balkan)	35.3265	24.6764	Trantalidou 1987
Gortyn, Crete	Greece (Crete)	6th-7th c. AD	3	0.1	D. dama (Balkan)	35.0286	24.9827	Wilkens 2003
Kavousi, Kastro, eastern Crete	Greece (Crete)	Iron Age	12	0.4	D. dama (Balkan)	35.1274	25.8626	Klipper and Snyder 1991
Knossos	Greece (Crete)	late 1st c.BC-mid 2c. AD	1	0.3	D. dama (Balkan)	35.2987	25.1634	Jarman 1973
Knossos (sanctuary Demeter), Crete	Greece (Crete)	Geometric (late 8th-early 7th c. BC)	1	4.2	D. dama (Balkan)	35.2987	25.1634	Jarman 1973
Knossos, central Crete	Greece (Crete)	Neolithic	2	0.01	D. dama (Balkan)	35.2987	25.1634	Harris 2014
Knossos, Crete	Greece (Crete)	BA	19	0.5	D. dama (Balkan)	35.2987	25.1634	Harris 2014
Knossos, northern Crete	Greece (Crete)	Middle Minoan IIB- Late Minoan II-IIIA/B (1750-1100 BC)	21 (Minimum Anatomical Unit counts)	0.35 (MMII-LMIA) 0.8 (LMIB-LMIIIB)	D. dama (Balkan)	35.2987	25.1634	Isaakidou 2007
Prinias, Patela Temple, Crete	Greece (Crete)	Iron Age	11	2.4	D. dama (Balkan)	35.16	24.994	Wilkens 2003
Voroi, southern Crete	Greece (Crete)	8th-10th c. AD	1	0.56	D. dama (Balkan)	35.0689	24.8099	Tsoukala 2000
Aghios Petros I & II, Kyra Panagia Islet, N. Sporades	Greece (islands)	Early Neolithic (late)-early Middle Neolithic 5700-5500 BC/ Middle Neolithic	3	0.3	D. dama (Balkan)	37.3382	22.5536	Schwartz 1985
Aghios Petros III	Greece (islands)	Middle-Late Neolithic (beginning of the 4th millennium)	1	0.5	D. dama (Balkan)	37.3382	22.5536	Schwartz 1985
Antiparos Cave, SE on the homonymous island, Cyclades	Greece (islands)	Late Neolithic I/II ( (4800-4200/4000 BC)	3	0.77	D. dama (Balkan)	37.0121	25.0558	Mavridis 2010
Skala Sotiros, NW of Thasos, N Aegean	Greece (islands)	Early Bronze Age	60	0.5	D. dama (Balkan)	40.7289	24.5489	Yannouli 1997
Thermi, East Lesbos, N-E Aegean	Greece (islands)	EH-LH, ca. 3200/3100 -1050 BC; LH IIIb (ca. 1300-1190 BC)	42	3.8	D. dama (Balkan)	39.1828	26.4874	Trantalidou 2013
Archontiko, Giannitsa (near the Thermaikos gulf at the time)	Greece (mainland)	EBA (2135-1980), MBA (1900-1700 BC)	X	9	D. dama (Balkan)	40.7923	22.4704	Kostopoulos 2000
Corycian Cave (sacred to Nymphes and Pan), Mt Parnasse (astragales)	Greece (mainland)	Historic	ca. 60	0.6	D. dama (Balkan)	38.5157	22.5217	Poplin 1984
Dhimitra	Greece (mainland)	LBA	2	0.7	D. dama (Balkan)	37.7627	21.9107	Yannouli 1997
Dhimitra Ia-b, left bank of river Strymon	Greece (mainland)	MN	2	0.3	D. dama (Balkan)	37.7627	21.9107	Yannouli 1994; 1997
Dhimitra III	Greece (mainland)	Final Neolithic	6	0.34	D. dama (Balkan)	37.7627	21.9107	Yannouli 1994; 1997
Kastanas	Greece (mainland)	EIA (1100-800 BC)	594	9	D. dama (Balkan)	40.8202	22.6593	Becker 1986
Kastanas	Greece (mainland)	EIA (800-600 BC)	443	7.2	D. dama (Balkan)	40.8202	22.6593	Becker 1986
Kastanas	Greece (mainland)	Late Bronze Age (1600-1300 BC)	305	10.6	D. dama (Balkan)	40.8202	22.6593	Becker 1986
Kastanas	Greece (mainland)	LBA-EIA (1200-1100 BC)	2166	25.6	D. dama (Balkan)	40.8202	22.6593	Becker 1986
Kastanas (mound), on Axios River	Greece (mainland)	Early I, II & Middle Bronze Age (ca 2400-1730 BC)	121	13.1	D. dama (Balkan)	40.8202	22.6593	Becker 1986
Koroneia Nymph Cave, Mt Helikon, Boeotia (bones & astragales)	Greece (mainland)	Archaic - Imperial era	85	1.3	D. dama (Balkan)	38.3512	22.9664	Trantalidou and Kavoura 2008
Kryoneri, west of river Strymon	Greece (mainland)	LN (Sitagroi III, Dimitra II, Dikili Tash II)	1	0.14	D. dama (Balkan)	40.7965	23.8407	Mylona 2000
Makri II, west of Evros delta	Greece (mainland)	Late Neolithic (5500-4000 BC)	51	9.7	D. dama (Balkan)	40.857	25.7451	Curci and Tagliacozzo 2003
Messimeriani toumba, coastal plain of Epanomi, central Macedonia	Greece (mainland)	Early Bronze I, II (3200-2500 BC)	3	0.35	D. dama (Balkan)	40.435	22.933	Yannouli 2002
Paradeisos, west bank of river Nestos	Greece (mainland)	Late Neolithic II (late 5th, early 4th millennium)	12	0.7	D. dama (Balkan)	40.1085	23.7768	Larje 1987
Pefkakia, Pagassitikos bay	Greece (mainland)	Rachmani (Final Neolithic: 4500-3200) to EBA (2600-2000 BC)	1	1.92	D. dama (Balkan)	40.7917	22.4718	Amberger 1979
Pentapolis, Serres basin	Greece (mainland)	EBA I & II	33	1.83	D. dama (Balkan)	41.0876	23.5508	Yannouli 1994
Sanctuary of the Kabeiroi (Kabireion), Thebes, Boeotia (astragales)	Greece (mainland)	6th c. BC- ca 350 AD	11	1.05	D. dama (Balkan)	38.3249	23.3188	Boessneck 1973
Sitagroi I, left bank of the Anghitis river	Greece (mainland)	Late Middle Neolithic (5500-5200 BC)	2	0.1	D. dama (Balkan)	40.6672	22.9393	Bökönyi 1986
Sitagroi II	Greece (mainland)	Late Neolithic (5200-4600 BC)	1	0.01	D. dama (Balkan)	40.6672	22.9393	Bökönyi 1986
Sitagroi III	Greece (mainland)	Final Neolithic (4600-3500 BC)	15	0.1	D. dama (Balkan)	40.6672	22.9393	Bökönyi 1986
Sitagroi IV	Greece (mainland)	FN/ EBA (3500-3100 BC)	95	2.2	D. dama (Balkan)	40.6672	22.9393	Bökönyi 1986
Sitagroi Va-b	Greece (mainland)	EBA (3100-2200 BC)	149	1.6	D. dama (Balkan)	40.6672	22.9393	Bökönyi 1986
Skala Sotiros	Greece (mainland)	Historic	5	0.34	D. dama (Balkan)	40.7289	24.5489	Yannouli 1994
Skala Sotiros I, coastal site, western part of Thassos	Greece (mainland)	EBAa	40	0.51	D. dama (Balkan)	40.7289	24.5489	Yannouli 1994
Skala Sotiros II	Greece (mainland)	EBAb	12	0.59	D. dama (Balkan)	40.7289	24.5489	Yannouli 1994
Thermi B, Thessaloniki plain	Greece (mainland)	LLN	2	0.08	D. dama (Balkan)	40.55	23.0192	Yannouli 1997
Tiryns, NE Peloponnesus	Greece (mainland)	Early Helladic II - Late Helladic C (2400-1050 BC)	26	0.04	D. dama (Balkan)	37.5996	22.7996	von den Driesch and Boessneck 1990
Vassilika C, homonymous valley near Thessaloniki	Greece (mainland)	LMN-LLN	26	0.39	D. dama (Balkan)	40.485	23.1394	Yannouli 1994
Vassilika C, I	Greece (mainland)	MN	3	0.43	D. dama (Balkan)	40.485	23.1394	Yannouli 1994
Vassilika C, II	Greece (mainland)	ELN	15	0.58	D. dama (Balkan)	40.485	23.1394	Yannouli 1994
Vassilika C, III	Greece (mainland)	LLN	7	0.33	D. dama (Balkan)	40.485	23.1394	Yannouli 1994
Asomaros (Ialysia), NW Rhodes	Greece (Rhodes)	EBA (2500-2050/1900 BC)	3	0.39	D. dama (Balkan)	36.4193	28.1575	Trantalidou 2000
Kalythies Cave I, Rhodes, SE Aegean	Greece (Rhodes)	Late Neolithic (5100-4900 BC)	14	5.4	D. dama (Balkan)	36.338	28.1795	Halstead and Jones 1987
Kalythies Cave II/III, Rhodes	Greece (Rhodes)	LN (4800-4600 BC)	56	9.9	D. dama (Balkan)	36.338	28.1795	Halstead and Jones 1987
Trianda (Ialysia), Rhodes	Greece (Rhodes)	Late Bronze Age (LM Ia-Ib, LH IIIA1-IIIA2: ca 1600-1300 BC)	102	2.1	D. dama (Balkan)	36.4133	28.1605	Trantalidou 2017
Arran Quay	Ireland	late 14th - early 17th C	2	0.09	D. dama (Anatolian)	53.3471	-6.27698	Beglane et al. 2019
Carrickmines Castle	Ireland	Medieval	1	0.04	D. dama (Anatolian)	53.2477	-6.18121	Beglane et al. 2019
Cornmarket St	Ireland	16th century AD	1	0.3	D. dama (Anatolian)	53.3436	-6.27547	Beglane et al. 2019
Cratloemoyle	Ireland	16-18th century AD	1	0.26	D. dama (Anatolian)	52.6906	-8.7216	Beglane et al. 2019
Dunamase Castle	Ireland	Medieval	2	0.02	D. dama (Anatolian)	53.031552,	-7.2101	Beglane et al. 2019
Ferns Castle	Ireland	late 13th - early 14th C	1	0.64	D. dama (Anatolian)	52.5907	-6.49916	Beglane et al. 2019
Ferrycarrig Ringwork	Ireland	13-14th century AD	6	0.59	D. dama (Anatolian)	52.3483	-6.51695	Beglane et al. 2019
Glanworth Castle	Ireland	Post-Medieval	1	0.12	D. dama (Anatolian)	52.1883	-8.35431	Beglane et al. 2019
Greencastle	Ireland	14th century AD	5	1.61	D. dama (Anatolian)	55.2035	-6.9875	Beglane et al. 2019
Kilkenny Courthouse	Ireland	18th century AD	2	0.08	D. dama (Anatolian)	52.6543	-7.25392	Beglane et al. 2019
Maynooth Castle	Ireland	15th century AD	11	9.91	D. dama (Anatolian)	53.3809	-6.59431	Beglane et al. 2019
Maynooth Castle	Ireland	mid-13th - 15th C	20	2.37	D. dama (Anatolian)	53.3809	-6.59431	Beglane et al. 2019
Newtonstewart	Ireland	17th century AD	3	2.44	D. dama (Anatolian)	54.7165	-7.38057	Beglane et al. 2019
Patrick St/Pudding Lane	Ireland	13-14th century AD	5	0.09	D. dama (Anatolian)	52.6504	-7.25211	Beglane et al. 2019
Peter St	Ireland	13th century AD	2	0.14	D. dama (Anatolian)	53.3394	-6.26702	Beglane et al. 2019
Railway Square	Ireland	17th century AD	1	0.18	D. dama (Anatolian)	52.2549	-7.11192	Beglane et al. 2019
Tintern Abbey	Ireland	13-14th century AD	2	0.54	D. dama (Anatolian)	52.2369	-6.83806	Beglane et al. 2019
Trim Castle	Ireland	late 13th - early 14th C	23	1.12	D. dama (Anatolian)	53.5553	-6.78643	Beglane et al. 2019
Trim Castle	Ireland	mid-14th - mid-15th C	3	0.3	D. dama (Anatolian)	53.5553	-6.78643	Beglane et al. 2019
Abou Ghosh	Israel	PPN/Neolithic		0.2	D. mesopotamica	31.8078	35.1206	Ducos 1978a
Abu Gosh	Israel	Neolithic/Bronze Age	52	0.8	D. mesopotamica	31.8088	35.1092	Ducos and Horwitz 2003
Atlit-Yam	Israel	PPN/Neolithic		0.3	D. mesopotamica	32.7105	34.935	Galili et al. 1993
Bab-el-Hawa	Israel	IA/Roman	12	0.36	D. mesopotamica	33.116	35.816	Raphael and Lernau 1996
Bethsaida	Israel	IA/Roman	59	3.27	D. mesopotamica	32.91	35.63	Fisher 2005
Ein Gev I	Israel	Neolithic/Bronze Age		26	D. mesopotamica	35.6333	35.6333	Davis. 1974
Hagoshrim	Israel	PPN-chalco		3	D. mesopotamica	33.2208	35.6236	Ducos 1968
Hallan Çemi	Israel	PPN/Neolithic		p	D. mesopotamica	38.2241	41.2416	Rosenberg et al. 1998
Hatoula (Khiamian)	Israel	PPN/Neolithic		p	D. mesopotamica	31.8255	34.987	Davis 1985 and Davis et al. 1994
Hayonim Terrace	Israel	PPN		14.2	D. mesopotamica	32.92	35.218	Henry et al. 1981
Iraq e Zigan	Israel	PPN	2	p	D. mesopotamica	32.7428	35.0041	Heller 1978
Jericho	Israel	PPN/Neolithic		0.3	D. mesopotamica	31.8711	35.4442	Clutton-Brock 1979
Kebara Cave	Israel	PPN		23	D. mesopotamica	32.5586	34.9368	Saxon 1974
Kfar Hahoresh	Israel	Neolithic/Bronze Age	5	0.98	D. mesopotamica	32.7021	35.2473	Goring-Morris et. al. 1994
Kh. Sumaqa	Israel	IA/Roman	1	0.68	D. mesopotamica	32.73	35.05	Horwitz et al. 1990
Kh. Sumaqa	Israel	Medieval/early modern	1	0.45	D. mesopotamica	32.73	35.05	Horwitz et al. 1990
Mallaha (II-IV)	Israel	PPN		6.6	D. mesopotamica	33.09	35.5819	Bouchud 1987
Metzer	Israel	Neolithic		6.8	D. mesopotamica	32.4399	35.048	Ducos 1968
Mount Ebal	Israel	IA/Roman	78	10.1	D. mesopotamica	32.234	35.2733	Horwitz 1987a
Nahal Betset	Israel	Neolithic/Bronze Age		p	D. mesopotamica	33.0731	35.2214	Vigne et al. 2016
Nahal Hadera	Israel	Neolithic/Bronze Age	266	24.63	D. mesopotamica	32.4334	34.9199	Saxon et al. 1978
Nahal Oren	Israel	PPNB		p	D. mesopotamica	32.7182	34.9669	Noy et al. 2014
Netiv Hagdud	Israel	PPN/Neolithic		0.6	D. mesopotamica	31.9881	53.4447	Tchemov 1994
Qiryat Ata	Israel	Neolithic/Bronze Age	9	0.81	D. mesopotamica	32.8	35.1	Horwitz 2003
Rakefet	Israel	PPN		9	D. mesopotamica	32.8553	35.2637	Garrard 1980
Rosh Zin	Israel	PPN		6.7	D. mesopotamica	30.8214	34.7916	Tchemov 1976
Salibiya I	Israel	PPN		2.2	D. mesopotamica	32.0811	35.5163	Crabtree et al. 1991
Shukbah Cave	Israel	PPN		3.4	D. mesopotamica	31.981	35.042	Garrod and Bate 1942
Tel Dor	Israel	IA/Roman	42	2.24	D. mesopotamica	32.6175	34.9175	Raban-Gerstel et al. 2008
Tell Dan	Israel	Neolithic/Bronze Age	122	5.22	D. mesopotamica	33.249	35.652	Wapnish et. al. 1977
Urkan e-Rub IIA	Israel	PPN	20	3.08	D. mesopotamica	31.9605	35.4696	Hovers et al. 1988
Yiftah'el	Israel	PPN/Neolithic		p	D. mesopotamica	32.7553	35.2275	Horwitz 1987b
Zawi Chemi Shanidar	Israel	PPN/Neolithic		p	D. mesopotamica	36.8006	44.243	Perkins 1964
Gravina di Puglia	Italy	mid 2nd BC - 1st century AD s	2	0.3	D. dama (Balkan)	40.8146	16.4187	King 1985
Monte Gelato, Italy	Italy	Late Roman rural settlement	4	0.2	D. dama (Balkan)	42.1837	12.3786	King 1997
Roccagloriosa I, Italy	Italy	4th century BC	2	0.1	D. dama (Balkan)	43.4279	13.4595	Bökönyi 1990
San Potito-ovindoli, Italy	Italy	Roman Villa	1	0.32	D. dama (Balkan)	42.1243	13.5165	Bökönyi 1986
Settefinestre, Italy	Italy	1st BC - 2nd century AD	16	0.29	D. dama (Balkan)	40.111	15.4323	Carandini 1985
Alghero bastioni S. Giacomo	Italy (Sardinia)	16th-17th century AD	42	1.3	D. dama (Balkan)	40.5545	8.32537	Carenti et al. 2014
Castelsardo	Italy (Sardinia)		16	0.4	D. dama (Balkan)	40.9134	8.71225	Carenti et al. 2014
Geridu (SS)	Italy (Sardinia)	14th-15th century AD	120	2.2	D. dama (Balkan)	40.8065	8.58287	Carenti et al. 2014
Maddalena (Alghero)	Italy (Sardinia)		15	1.5	D. dama (Balkan)	40.5722	8.32148	Carenti et al. 2014
Monteleone Roccadoria	Italy (Sardinia)		130	3.3	D. dama (Balkan)	40.4721	8.56087	Carenti et al. 2014
Olmedo	Italy (Sardinia)	14th century AD	3	2.2	D. dama (Balkan)	40.6495	8.38179	Carenti et al. 2014
Olmedo	Italy (Sardinia)	16th century AD	46	10.7	D. dama (Balkan)	40.6501	8.3799	Carenti et al. 2014
S.Maria di Seve	Italy (Sardinia)	14th century AD	24	32	D. dama (Balkan)	40.6217	8.66204	Carenti et al. 2014
Saccargia (Codrongianus)	Italy (Sardinia)		1165	10.8	D. dama (Balkan)	40.6563	8.68123	Carenti et al. 2014
San Nicola di Trullas (Semestene)	Italy (Sardinia)	14th century AD	4	1.1	D. dama (Balkan)	40.4008	8.70772	Carenti et al. 2014
Sassari Cappuccine	Italy (Sardinia)	17th century AD	27	1.1	D. dama (Balkan)	40.7291	0.565962	Carenti et al. 2014
Sassari Castello	Italy (Sardinia)	14th century AD	15	1.4	D. dama (Balkan)	40.7264	8.5628	Carenti et al. 2014
Sassari Castello	Italy (Sardinia)	16th-17th century AD	15	0.4	D. dama (Balkan)	40.7263	8.56277	Carenti et al. 2014
Sassari Castello	Italy (Sardinia)	18th-19th century AD	1	0.1	D. dama (Balkan)	40.7263	8.56277	Carenti et al. 2014
Sassari Infermeria San Pietro	Italy (Sardinia)		1	0.2	D. dama (Balkan)	40.7283	8.55684	Carenti et al. 2014
Sassari Largo Pazzola	Italy (Sardinia)	15th century AD	2	0.3	D. dama (Balkan)	40.7262	8.5603	Carenti et al. 2014
Sassari via Satta	Italy (Sardinia)	14th century AD	34	1	D. dama (Balkan)	40.7284	8.56	Carenti et al. 2014
Sassari vicolo Canne	Italy (Sardinia)		5	0.7	D. dama (Balkan)	40.7264	8.55872	Carenti et al. 2014
SS Cappuccine (SS)	Italy (Sardinia)	12th century AD	9	1	D. dama (Balkan)	40.7291	0.565962	Carenti et al. 2014
SS Piazza Duomo (SS)	Italy (Sardinia)	12th-13th century AD	3	0.8	D. dama (Balkan)	40.7267	8.55802	Carenti et al. 2014
Tergu Santa Maria	Italy (Sardinia)	Medieval	2	0.9	D. dama (Balkan)	40.8676	8.71548	Carenti et al. 2014
Tergu Santa Maria	Italy (Sardinia)	Post-Medieval	6	0.8	D. dama (Balkan)	40.8676	8.71548	Carenti et al. 2014
Villa Sant'Imbenia (AHO)	Italy (Sardinia)		1	0.1	D. dama (Balkan)	40.6168	8.18964	Carenti et al. 2014
Brucato, Sicily	Italy (Sicily)	11th century AD	153	4.1	D. dama (Balkan)	37.9491	13.7373	Bossard-Beck 1984
Campanio, Sicily	Italy (Sicily)	5th-6th century AD	2	2.3	D. dama (Balkan)	37.1302	14.95	Johnstone 1998
Castagna, Sicily	Italy (Sicily)	2nd century	1	1.6	D. dama (Balkan)	37.2904	14.8597	Johnstone 1998
Morgantina, Sicily	Italy (Sicily)	10th-9th century BC	1	p	D. dama (Balkan)	37.4288	14.4752	Bartosiewicz, 2012
Motoya, Sicily	Italy (Sicily)	5th century BC	1	p	D. dama (Balkan)	37.8683	12.4686	Ryder, 1975
Basta	Jordan	PPNB	37	p	D. mesopotamica	30.2333	35.5333	Becker 1991
Deir ‘Ain ‘Abata	Jordan	Medieval/early modern	16	0.23	D. mesopotamica	30.9908	35.4781	Beech 2012
Fazel IX	Jordan	Neolithic/Bronze Age		p	D. mesopotamica	32.0765	35.3162	Goring-Morris 1980
Fazel X-IX	Jordan	Neolithic/Bronze Age		p	D. mesopotamica	32.078	35.37	Goring-Morris 1980
Gilgal	Jordan	Neolithic/Bronze Age	3	16.67	D. mesopotamica	32.0022	35.4446	Noy et al. 1980
Mudayna	Jordan	IA/Roman	11	0.104	D. mesopotamica	31.5892	35.9081	Popkin 2009
Tell Deir Alla	Jordan	IA/Roman	98	1.44	D. mesopotamica	32.188	35.603	van Es, L 2002
Tell Hesban	Jordan	IA/Roman	51	0.26	D. mesopotamica	31.8008	35.8089	Weiler 1981
Tell Jawa	Jordan	IA/Roman	7	0.078	D. mesopotamica	31.857	35.931	Popkin 2009
Wadi Fidan C	Jordan	Neolithic		0.2	D. mesopotamica	30.6106	35.4472	Richardson 1997
Wadi Hammeh 27	Jordan	PPN		0.6	D. mesopotamica	32.451	35.6111	Edwards and Martin 1988
Labweh	Lebanon	Neolithic		p	D. mesopotamica	34.1973	36.3524	Bökönyi 1978
Orheiul Vechi	Moldavia	Medieval		0.25	D. dama (Anatolian)	47.3168	28.9666	Bejenaru et al. 2004.
Bierstraat, Den Haag	Netherlands	1580-1630 AD	1	p	D. dama (Anatolian)	52.0752	4.31795	Esser and Beerenhout 2012
Valkenburg, Netherlands	Netherlands	1st-3rd century AD	1	p	D. dama (Balkan)	50.864	5.82867	Prummel 1975
Castelo de Palmela, Portugal	Portugal	medieval	2	p	D. dama (Balkan)	38.5662	-8.89943	Cleia Detry pers. comm.
Quinta das Longas (Elvas), Lusitania, Portugal	Portugal	5th century AD	6	1.4	D. dama (Balkan)	38.9414	-7.1855	Cardoso and Detry 2005
São Pedro, Portugal	Portugal	2-4th century	1	1.5	D. dama (Balkan)	40.7616	-8.06385	Davis and MacKinnon 2008
Torre de Palma, Portugal	Portugal	2-4th century	5	0.14	D. dama (Balkan)	39.0556	-7.64742	Davis and MacKinnon 2008
Feudvar	Serbia	Early Bronze Age	unknown	<1	D. dama (Balkan)	45.2869	20.2226	Becker, 1991
Opovo	Serbia	Late Neolithic	4	<1	D. dama (Balkan)	45.0428	20.4401	Russell,1993
Viminacium	Serbia	Early Roman	4	<1	D. dama (Balkan)	44.7355	21.2192	Vuković, unpublished data
Vinča-Belo Brdo	Serbia	Late Neolithic	5	<1	D. dama (Balkan)	44.7572	20.6205	Dimitrijević, 2006
Altafulla, Villa Dels Munts	Spain	Roman	29	2.7	D. dama (Balkan)	41.1357	1.38529	Tardio pers. comm
Cambrils, Villa de los Masos	Spain	Roman	237	7.1	D. dama (Balkan)	41.0679	1.00944	Tardio pers. comm
Cartagena (ancient Carthago Nova) Spain	Spain	2nd-1st century BC	2	0.14	D. dama (Balkan)	37.6479	-0.988508	Davis and MacKinnon 2008
Salou, Villa de la Burguera	Spain	Roman	1	0.08	D. dama (Balkan)	41.0825	1.14461	Tardio pers. comm
Tarragona, Castanos 1	Spain	Roman	157	3.9	D. dama (Balkan)	41.1122	1.24663	Tardio pers. comm
Tarragona, Gasometre 32	Spain	Roman	8	1	D. dama (Balkan)	41.1143	1.24813	Tardio pers. comm
Tarragona, Peri 2 Parcela 21	Spain	Roman	32	3.6	D. dama (Balkan)	41.1133	1.24173	Tardio pers. comm
Tarragona, Prat de la Riba 9	Spain	Roman	13	2	D. dama (Balkan)	41.1158	1.2472	Tardio pers. comm
Tarragona, Rambla Vella 10	Spain	Roman	1	0.3	D. dama (Balkan)	41.1161	1.25581	Tardio pers. comm
Tarragona, Roman Theater	Spain	Roman	21	2.3	D. dama (Balkan)	41.1131	1.24949	Tardio pers. comm
Illot des Frares	Spain (Mallorca)	5th-7th century AD	2	1.7	D. mesopotamica	39.32	2.99167	Valenzuela et al. 2016
Pedret de Bóquer	Spain (Mallorca)	4th-5th century AD	13	8.6	D. mesopotamica	39.8653	3.05432	Valenzuela et al. 2016
Pollentia	Spain (Mallorca)	3rd-4th century AD	212	3.2	D. mesopotamica	39.8511	3.1208	Valenzuela et al. 2016
Puig de S’Escolà	Spain (Mallorca)	5th-7th century AD	1	0.9	D. mesopotamica	39.5052	2.91025	Valenzuela et al. 2016
S’Illot	Spain (Mallorca)	Roman	16	0.1	D. mesopotamica	39.5703	3.36658	Valenzuela et al. 2016
Sa Mesquida	Spain (Mallorca)	4th-5th century AD	342	19.5	D. mesopotamica	39.5525	2.4904	Valenzuela et al. 2016
Ses Païsses	Spain (Mallorca)	Iron Age/ Roman	1	0.2	D. mesopotamica	39.6872	3.3552	Valenzuela et al. 2016
Son Ferrandell-Olesa	Spain (Mallorca)	Roman	4	0.1	D. mesopotamica	39.6841	2.55294	Valenzuela et al. 2016
Augusta Raurica	Switzerland	L1st/2nd century AD Urban	4	p	D. dama (Balkan)	47.5332	7.72199	Schmid 1965; Schibler and Furger 1988.
Çavi Tarlasi	Syria	Neolithic/Bronze Age		p	D. mesopotamica	37.07	41.215	Schaffer and Boessneck 1988
Dja'de el Muhgara	Syria	Neolithic/Bronze Age		p	D. mesopotamica	36.2812	37.2392	Vigne et al. 2016
Ghoraife	Syria	Neolithic/Bronze Age		p	D. mesopotamica	33.532	36.531	Vigne et al. 2016
Jerf el Ahmar	Syria	Neolithic/Bronze Age		p	D. mesopotamica	36.3833	38.1806	Vigne et al. 2016
Shams ed-Din	Syria	Neolithic		p	D. mesopotamica	36.0838	38.1685	Uerpmann 1982
Tell Abu Hureyra (2A)	Syria	PPN/Neolithic		0.7	D. mesopotamica	35.866	38.4	Legge 1975
Tell Bderi	Syria	Neolithic/Bronze Age	3	0.11	D. mesopotamica	36.3519	40.7915	Omar 2017
Tell Mureybit	Syria	PPNB	29	6.2	D. mesopotamica	36.0434	38.1287	Gourichon and Helmer 2008
Tell Sabi Abyad	Syria	Neolithic	5	0.07	D. mesopotamica	36.504	39.093	Cavallo 2000
Tell Samishliyya	Syria	Neolithic	1	0.16	D. mesopotamica	36.5179	39.0764	Russell and Buitenhuis 2008
Tell Turlu	Syria	Neolithic		p	D. mesopotamica	36.7275	38.1307	Ducos 1991
Tell Tweini	Syria	BA	73	0.62	D. mesopotamica	35.3719	35.9367	Linseele et al. 2019
Tell Tweini	Syria	IA	21	0.19	D. mesopotamica	35.3719	35.9367	Linseele et al. 2019
Tell Zeidan	Syria	Neolithic	37	0.25	D. mesopotamica	35.9614	35.9614	Grossman and Hinman 2013
Umm Qseir	Syria	Neolithic		p	D. mesopotamica	36.4129	41.0913	Zeder 1994
Bademağacı Höyük	Turkey	Early Bronze Age	9	2.7	D. dama (Anatolian)	37.2137	30.4751	De Cupere et al. 2006
Bademağacı Höyük	Turkey	EN	3	2.3	D. dama (Anatolian)	37.2137	30.4751	De Cupere et al. 2006
Bademağacı Höyük	Turkey	ENI 7035-6705 BC	15	0.9	D. dama (Anatolian)	37.2137	30.4751	De Cupere et al. 2006
Bademağacı Höyük	Turkey	ENII	116	2.5	D. dama (Anatolian)	37.2137	30.4751	De Cupere et al. 2006
Bademağacı Höyük	Turkey	LN-Ech	15	2.2	D. dama (Anatolian)	37.2137	30.4751	De Cupere et al. 2006
Cafer Höyük	Turkey	Neolithic/Bronze Age		p	D. mesopotamica	38.4166	38.75	Helmer 1985
Clazomenae	Turkey	1st millennium BC	37	4	D. dama (Anatolian)	38.3582	26.7676	Çakırlar et al. 2016
Demircihüyük	Turkey	EBA 3100-2400 BC	2085	2.9	D. dama (Anatolian)	39.8163	30.5087	Rauh 1981
Fikirtepe	Turkey	Neolithic	256	5.2	D. dama (Anatolian)	41.0382	29.0642	Boessneck and von den Driesch 1979
Gritille	Turkey	PPN/Neolithic		0.3	D. mesopotamica	36.9002	38.0808	Stein 1989
Hirbermerdon Tepe	Turkey	Neolithic/Bronze Age	1	0.09	D. mesopotamica	37.7793	41.0171	Berthon 2017
Ilpinar	Turkey	IX c. 6000-5600 BC	215	14	D. dama (Anatolian)	38.7829	26.9297	Buitenhuis 2008
Ilpinar	Turkey	IX-VIII 6000-5600 BC	200	4	D. dama (Anatolian)	38.7829	26.9297	Buitenhuis 2008
Ilpinar	Turkey	VB 5600-5400	19	7	D. dama (Anatolian)	38.7829	26.9297	Buitenhuis 2008
Ilpinar	Turkey	VI/VA 5800-5400 BC	623	14	D. dama (Anatolian)	38.7829	26.9297	Buitenhuis 2008
Ilpinar	Turkey	VIII-VII 5900-5600 BC	38	3.4	D. dama (Anatolian)	38.7829	26.9297	Buitenhuis 2008
Ilpinar	Turkey	X c.6100-5600 BC	176	10.2	D. dama (Anatolian)	38.7829	26.9297	Buitenhuis 2008
Kilise Tepe	Turkey	Iron Age		p	D. mesopotamica	36.4833	33.55	Baker pers. comm
Kinet Höyük	Turkey	Early Bronze Age		p	D. dama (Anatolian)	37.1038	36.1462	Çakırlar pers. comm
Kinet Höyük	Turkey	Iron Age		p	D. mesopotamica	37.1038	36.1462	Çakırlar pers. comm
Kinet Höyük	Turkey	Medieval		p	D. dama (Anatolian)	37.1038	36.1462	Çakırlar pers. comm
Körtik Tepe	Turkey	Neolithic/Bronze Age	20	0.2	D. mesopotamica	37.8141	40.9895	Atici et al. in prep
Küllüoba EBA I	Turkey	3000-2700 BC		0.8	D. dama (Anatolian)	39.3839	31.8208	Gündem 2010
Küllüoba EBA II	Turkey	2700-2400 BC		0.7	D. dama (Anatolian)	39.3839	31.8208	Gündem 2010
Küllüoba EBA III	Turkey	2400-2000 BC		0.7	D. dama (Anatolian)	39.3839	31.8208	Gündem 2010
Küllüoba TP	Turkey	3300-3000 BC		0.6	D. dama (Anatolian)	39.3839	31.8208	Gündem 2010
Kumtepe A	Turkey	4805-4370 BC		14	D. dama (Anatolian)	39.95	26.2	Gündem 2010
Kumtepe B	Turkey	3370-2910 BC		2	D. dama (Anatolian)	39.95	26.2	Gündem 2010
Kumtepe C	Turkey	Troy I		1	D. dama (Anatolian)	39.95	26.2	Gündem 2010
Pekmeztepe/Prehistoric Aphrodisias	Turkey	5500-3000 BC	274	31	D. dama (Anatolian)	37.7083	28.7236	Crabtree and Monge 1986
Pekmeztepe/Prehistoric Aphrodisias	Turkey	Early Bronze Age	61	11.4	D. dama (Anatolian)	37.7083	28.7236	Crabtree and Monge 1986
Pendik	Turkey	Neolithic	154	4.9	D. dama (Anatolian)	40.9004	29.2784	Çakırlar et al. in prep.
Sagalassos	Turkey	Roman		p	D. dama (Anatolian)	37.6786	30.5216	De Cupere 2001
Troy I	Turkey	2920-2550 BC		1.5	D. dama (Anatolian)	39.9577	26.2389	Gündem 2010
Troy II	Turkey	2550-2250 BC		4.8	D. dama (Anatolian)	39.9577	26.2389	Gündem 2010
Troy III	Turkey	2250-2200 BC		6.5	D. dama (Anatolian)	39.9577	26.2389	Gündem 2010
Troy VIII	Turkey	Helenistic	2570	24.6	D. dama (Anatolian)	39.9577	26.2389	Fabiš 2003
Uğurlu Höyük III	Turkey	5400-5000 BC	7	0.8	D. dama (Anatolian)	40.1775	25.7198	Atici et al. 2017
Uğurlu Höyük IV	Turkey	5900-5500 BC	11	0.9	D. dama (Anatolian)	40.1775	25.7198	Atici et al. 2017
Uğurlu Höyük V	Turkey	6500-6000 BC	34	1	D. dama (Anatolian)	40.1775	25.7198	Atici et al. 2017
Ulucak	Turkey	Early Bronze Age		19	D. dama (Anatolian)	38.467	27.3521	Gündem 2010
Ulucak	Turkey	Chalcolithic		12.4	D. dama (Anatolian)	38.467	27.3521	Gündem 2010
Ulucak IV	Turkey	6100/6000-5700/5600 cal BC	150	1	D. dama (Anatolian)	38.467	27.3521	Çakırlar 2012
Ulucak V	Turkey	6500-6100/6000 cal BC	92	0.1	D. dama (Anatolian)	38.467	27.3521	Çakırlar 2012
Ulucak VI	Turkey	6800-6500 cal BC	36	0.5	D. dama (Anatolian)	38.467	27.3521	Çakırlar 2012
Yenibademli	Turkey	EBA II / Troy I	6733	10	D. dama (Anatolian)	40.2215	25.9064	Gündem 2010
Yenikapı	Turkey	6500-5700 cal BC	290	12.5	D. dama (Anatolian)	41.022	28.9539	Çakırlar 2012; Çakırlar in prep.

## Sheet: References
Albarella, U. and Davis, S. 1996. Mammals and Birds from Launceston Castle, Cornwall: decline in status and rise in agriculture. Circaea 12, 1-156.
Alen A., Pigiere F., Wouters W. & Van Neer, 2013. Boussu-Boussu: la faune du château de Boussu, Chronique de l’Archéologie wallonne, 20, p. 108-110.
Allen, M. and Sykes, N., 2011. New animals, new landscapes and new worldviews: the Iron Age to Roman transition at Fishbourne. Sussex Archaeological Collections, 149, pp.7-24.
Atici, L., Pilaar Birch, S.E. and Erdoğu, B., 2017. Spread of domestic animals across Neolithic western Anatolia: New zooarchaeological evidence from Uğurlu Höyük, the island of Gökçeada, Turkey. PloS one, 12(10), p.e0186519.
Ayres, K.; Locker, A. and Serjeantson, D. 2003. Phases 2f-4a: The medieval abbey: food consumption and production, in A. Hardy, A. Dodd and G. Keevil (eds) Aelfric’s Abbey: Excavations at Eynsham Abbey, Oxfordshire 1989-92 (Thames Valley Landscape Volume 16). Oxford: Oxford University School of Archaeology, pp. 360-406.
Bartosiewicz, L. 2012. ‘Faunal remains (part 2, section 17)’ in R. Leighton (ed), The Archaeology of Houses at Morgantina, Sicily: Excavations of Later Prehistoric Contexts on the Cittadella (1989-2004). London: Accordia Research Institute, University of London.
Becker, C. 1986. Kastanas: Ausgrabungen in einem Siedlungshugel der Bronze und Eisenzeit Makedoniens 1975-1979 - Die Tierknochenfunde. Prähistorische Archäologie in Südosteuropa 5, Wissenschaftsverlag Volker Spiess, Berlin.
Becker, C. 1989: Die Geweihfunde vom Spandauer Burgwall. In: A. von Müller, K. von Müller-Muči, Ausgrabungen, Funde und naturwissenschaftliche Untersuchungen auf dem Burgwall in Berlin-Spandau, Wissenschaftsverlag Volker Spiess, Berlin, pp. 101-142; 261-274.
Becker, C. 1991. The analysis of mammalian bones from Basta, a pre-pottery neolithic site in Jordan: problems and potential, Paléorient 17(1): 59-75.
Becker, C. 1991. Haustierhaltung und Jagd in der frühen Bronze- und Eisenzeit in der Vojvodina - Erste Resultate zu Tierknochenfunden aus Feudvar. In B. Hänsel & P. Medović (Eds.), Vorbericht über die jugoslawisch-deutschen Ausgrabungen in der Siedlung von Feudvar bei Mosorin (Gern. Titel, Vojvodina) von 1986-1990. Bronzezeit - Vorrömische Eisenzeit (pp. 178-190). Mainz: Philipp von Zabern.
Beech, M. 2012. The Mammal Bones, In Sanctuary of Lot at Deir ‘Ain ‘Abata in Jordan Excavations 1988–2003.
Beglane, F., Baker, K., Carden, R.F., Hoelzel, A.R., Lamb, A.L., Fhionnghaile, R.M., Miller, H. and Sykes, N., 2018. Ireland's fallow deer: their historical, archaeological and biomolecular records. Proceedings of the Royal Irish Academy: Archaeology, Culture, History, Literature, 118, pp.141-165.
Bejenaru, L., Tarcan, C. and Stanc, S., 2004. 9. Hunting in Medieval Moldavia: Archaeozoological Data. The Future from the Past: Archaeozoology in Wildlife Conservation and Heritage Management, 9, p.97.
Bendrey, R. 2003. The identification of fallow deer (Dama dama) remains from Roman Monkton, the Isle of Thanet, Kent, pp. 15-18 in I.D. Riddler (ed.) Materials of manufacture: the choice of materials in the working of bone and antler in northern and central Europe during the first millennium AD. (BAR, International Series S1193) British Archaeological Reports: Oxford.
Berthon, R., 2017. 12. Animal exploitation in the Upper Tigris river valley during the Middle Bronze Age: a first assessment from Hirbemerdon Tepe. Archaeozoology of the Near East, 1(27.694), p.171.
Boessneck, J. 1973. Die Tierknochenfunde aus dem Kabirenheiligtum bei Theben (Böotien). Institut für Paläoanatomie, Domestikationsforschung und Geschichte der Tiermedizin der Universität München, Munich.
Boessneck, J. 1976. Tell el-Dab'a, III: Die Tierknochenfunde 1966-1969 (DGOAW 5 = UZK 3; Vienna, 1976).
Boessneck, J. & von den Dreisch, A. 1979. Die Tierknochenfunde aus der Neolithischen Siedlung auf dem Fikirtepe bei Kadiköy am Marmarameer. Institut für Paläoanatomie, Domestikationsforschung und Geschichte der Tiermedizin der Universität München, Munich.
Boessneck, J. and von den Driesch, A. 1982. Studien an subfossilen Tierknochen aus Ägypten (MAS 40; Munich, 1982), (chapter 3 'Elefanten-, Löwen- und andere Tierknochen aus der Palastanlage der Ramessidenzeit bei Qantir im östlichen Nildelta, 136-43.
Bökönyi, S. 1978. Environmental and cultural differences as reflected in the animal bone samples from five early Neolithic sites in Southwest Asia. In: Meadow RH, Zeder MA, eds. Approaches to faunal analysis in the Middle East. Peabody Museum Bulletin 2. Cambridge: Peabody Museum of Archaeol and Ethnol. p 57-62.
Bökönyi, S. 1986. Faunal remains (with a contribution by D. Janossy). In C. Renfrew, M. Gimbutas & E.S. Elster (eds) Excavations at Sitagroi: A Prehistoric Village in Northeast Greece, Vol. 1. University of California, Los Angeles: 63-132.
Bökönyi, S. 1986. Animal remains from the Roman villa of San Potito-Ovindi (L'Aguila) 1983-1984. Acta Archaeologica Academiae Scientiarum Hungaricae 38: 89-91.
Bökönyi, S. 1990. Erster vorlaufiger Bericht uber die Tierknochenfunde der Karanovo-Vl undKaranovo-v-Besiedlung in Drama, Fol, A. et al. (eds). Bericht uber diebulgarisch-deutschen Ausgrabungen in Drama (1953-1988). Manz am Rhein: Bericht der Romisch-Germanischen Kommission 70), pp. 123-127.
Bökönyi, S. 1990. The fauna. In M. Gualtieri & H. Fraccia (eds), Roccagloriosa 1. L'abito: Scavo e Ricognizione Topografica (1977-1986). Jean Bérard, Naples: 329-331.
Borvon, A. (2020). Étude archéozoologique d’un dépotoir du XIVe siècle au château de Suscinio (Sarzeau, Morbihan). Annales de Bretagne et des pays de l’Ouest, 127-2, 7-37.
Bossard-Beck, C. 1984. Le mobilier ostéologique et botanique, In Pesez, J.M. (ed.) Brucato. Histoire et archéologie d’un habitat médiévale en Sicile, Vol.2. Rome, pp. 615–671.
Bouchud, J. 1987. Les mammifieres et la petite faune du gisement Natoufien de Mallaha (Eynan). In Bouchard, J. (ed.), La Faune du Gisement Natoufien de Mallaha (Eynan) Israel. Memoires et Travaux du Centre de Recherche Frangais du Jerusalem 4, Paris: Association Paleorient, pp. 1-150.
Boyd-Dawkinss 1902 (W. Boyd-Dawkins, Remains of Animals found in the Dictaean Cave in 1901, Man 114, 162-165.
Buitenhuis, H. 2008. Ilıpınar: the faunal remains from the late Neolithic and early Chalcolithic. In E. Vila, L. Gourichon, A.M. Choyke & H. Buitenhuis (eds), Proceedings of the eighth International Symposium on the ASWA. Archaeozoology of the Near East VIII/1. Maison de l’Orient et de la Méditerranée, Lyon: 299-322.
Çakırlar, C. 2012. Neolithic Dairy Technology at the European-Anatolian Frontier: Implications of Archaeozoological Evidence from Ulucak Höyük, İzmir, Turkey, ca. 7000-5700 cal. BC. Anthropozoologica 47(2 : 79–100.
Çakırlar, C., Breider, R., Ersoy, Y., Koparal, E. 2016. Klazomenai'de Zooarkeoloji Çalışmaları (2013-2014), Arkeometri Sonuçları Toplantısı 31: 189-206.
Cardoso, J.L. and Detry, C., 2005. A lixeira baixo-imperial da uilla da Quinta das Longas (Elvas): análise arqueozoológica e significado económico-social. Revista Portuguesa de Arquelogia, pp.369-386.
Carenti, G., Grassi, E., Masala, S. and Wilkens, B., 2014. Human–Deer Interactions in Sardinia. Deer and People, p.23.
Cavallo, C. 2000. Animals in the Steppe: A Zooarchaeological Analysis of Later Neolithic Tell Sabi Abyad, Syria. British Archaeological Reports International Series Vol 890
Clavel, B. 2010. Deer hunting at Vincennes in the Renaissance, Archéopages 28: 45-55.
Clutton-Brock, J. 1979. The mammalian remains from the Jericho Tell, Proceedings of the Prehistoric Society 45: 135-157.
Clutton-Brock, J. 1982. The animal bones. In S. Hood, Excavations in Chios 1938-1955. Prehistoric Emporio and Ayio Gala II. BSA Supplementary Volume 16, Thames and Hudson, London: 678-697.
Crabtree, P. J., D. V. Campana, A. Belfer-Cohen, and D. E. Bar-Yosef 1991 First results of the excavations at Salibiya I, Lower Jordan Valley. In The Natufian Culture in the Levant, edited by O. Bar-Yosef and F. R. Valla, pp. 173–216. International Monographs in Prehistory. Ann Arbor.
Crabtree, P. and Monge, J.M. 1986. The Fauna, in M.S. Joukowsky, Prehistoric Aphrodisias, an Account of the Excavations and Artifact Studies I. Archaeologia Transatlantica III. Providence and Louvain-la-Neuve: Brown University. Center for Old World Archaeology and Art.
Croft, P.W. 1998. Faunal materials from Ais Yiorkis, In Simmons, A.H. Test Excavations at two Aceramic Neolithic Sites in the Uplands of Western Cyprus. Report of the Department of Antiquities, Cyprus, pp. 1-16.
Croft, P.W., 2002. Game management in early prehistoric Cyprus. Zeitschrift für Jagdwissenschaft, 48(1), pp.172-179.
Curci, A. and Tagliacozzo, A., 2003. Economic and ecological evidence from the vertebrate remains of the Neolithic site of Makri (Thrace-Greece). British School at Athens Studies, pp.123-131.
Davis, S. 1974. Animal remains from the Kebaran Site of Ein Gev I, Jordan Valley, Israel. Paléorient 2(2): 453-462.
Davis, S.J.M. 1985. A preliminary report of the fauna from Hatoula: a Naturian Khiamian (PPNA) site near Latroun, Israel, In Lechevallier, M. and Ronen, A. (eds.) Le site Natoufien-Khiamien de Hatoula: 71-98. Cahiers du CRFJ I. Paris: Association Paleorient.
Davis, S.J.M., Lernan, O., Pichon, J. 1985. Chapter VII: The animal remains: New light on the origin of animal domestication, In Lechevallier, M. and Ronen, A. (eds.) Le site de Hatoula en Judee occidentale, Israel. Memoires et Travaus de Centre de Recherche Francois de Jerusalem 8, 1994. Paris: Association Paleorient, pp. 83-100.
Davis, S.J.M. 1989. Some more animal remains from the Aceramic Neolithic of Cyprus, In, Le Brun, A, Fouilles recentes a Khirokitia (Chyprus) 1983-1986. Paris: ADPF, pp. 198-210.
Davis, S. and MacKinnon, M., 2009. Did the Romans bring fallow deer to Portugal?. Environmental Archaeology, 14(1), pp.15-26.
De Cupere B. 2001. Animals at ancient Sagalassos. Evidence of the faunal remains. (Studies in Eastern Mediterranean Archaeology IV.) Turnhout: Brepols.
De Cupere, Duru, B., Umurtak, G. 2008. Animal husbandry at the Early Neolithic to Early Bronze Age site of Bademağacı (Antalya province, SW Turkey): evidence from the faunal remains. In: Vila, E. et al. (eds.) Archaeozoology of the Near East VIII., [TMO 49], pp. 367-405.
de Groene, D. et al. 2018. Pigs and humans in Early Neolithic Southeastern Europe: new zooarchaeological and stable isotopic data from late 7th to early 6th millennium BC Džuljunica-Smardes, Bulgaria, Documenta Praehistorica 45: 38–50.
Dimitrijević, V. 2006. Vertebrate fauna of Vinča - Belo Brdo: Excavation campaigns 1998-2003. Starinar, LVI, 245-269.
Ducos, P. 1968. L’Origine des Animaux Domestiques en Palestine (Publications de l’Institut de Préhistoire de l'Université de Bordeaux Memorie 6). Bordeaux.
Ducos, P. 1978. La faune d’Abou Gosh: Proto-elevage de la chevre en Palestine au Néolithique pré-céramique, In Llechevallier M. (ed.) Abou Gosh et Beisamoun. MTJ 2 Paris :Association Paléorient, pp. 107-120.
Ducos, P. 1991. La faune de Tell Turlu (Turquie) et les animaux domestiques dans la culture de Halaf, Akkadica 72, 1-19.
Ducos P. and Horwitz L.K. 2003. Pre-Pottery Neolithic B Fauna from the Lechevallier Excavations at Abu Ghosh, In H. Khalaily, H. and Marder, O. The Neolithic Site of Abu Ghosh: The 1995 Excavations (IAA Reports 19). Jerusalem. pp. 103–119.
Edwards, Y.H. and Martin, L. 1988. Animal bones and Archaeozoological analysis, In, Edwards, P.C (ed.) Wadi Hammeh 27, an Early Natufian Settlement at Pella in Jordan. Culture and History of the Ancient Near East, Vol. 59. Leiden: Brill. pp. 321-353.
Esser, E and H.J. Beerenhout, 2012, Dierlijk botmateriaal, In van Veen, M.M.A (ed.), Opgravingen in de Bierstraat, Gemeente Den Haag. Wonen aan de rand van Die Haghe vanaf het midden van de 16de eeuw (Haagse Oudheidkundige Publicaties 14). Den Haag. pp. 296-297.
Fabiš, M. 2003. Troia and Fallow Deer, In Wagner, G.A., Pernicka, E., Uerpmann, HP. (eds) Troia and the Troad. Natural Science in Archaeology. Springer, Berlin, Heidelberg.
Falconer, S.E. and Fall, P.L., 2013. Household and community behavior at bronze age politiko-troullia, Cyprus. Journal of Field Archaeology, 38(2), pp.101-119.
Fisher, T. 2005. A Zooarchaeological Analysis of Change in Animal Utilization at Bethsaida from Iron Age II trough the Early Roman Period. PhD Thesis.University of Tennessee.
Galili, E., Weinstein-Evron, M., Hershkovitz, I., Gopher, A., Kislev, M., Lernau, O., Kolska-Horwitz, L., & Lernau, H. 1993. Atlit-Yam: A Prehistoric Site on the Sea Floor off the Israeli Coast. Journal of Field Archaeology 20(2): 133–157.
Garrod, D., and Bate, D. 1942. Excavations at the Cave of Shukbah, Palestine, 1928. Proceedings of the Prehistoric Society 8: 1-20.
Garrard, A.N. 1980. Man-Animal-Plant Relationships During The Upper Pleistocene and Early Holocene of the Levant. Ph.D Thesis, University of Cambridge.
Goring-Morris, N. 1980. Upper Paleolithic sites from Wadi Fazael, Lower Jordan Valley, Paléorient 6: 173-191.
Grossman, K and Hinman, M. 2013. Rethinking Halaf and Ubaid Animal Economies: Hunting and Herding at Tell Zeidan (Syria), Paléorient 39(2): 201-219.
Goring-Morris, A.N. 1994. Aspects of the PPNB Lithic Assemblage from Kfar HaHoresh, near Nazareth, Israel, In Gebel, H.G. & Kozlowski, S.K. (eds.), Neolithic Chipped Lithic Industries of the Fertile Crescent. SENEPSE 1, pp. 427-444.
Gorczyk, J. and Karastoyanova, N. 2017. Sarnevo. Pits from the Late Neolithic. Faunal Report, In Bavarov, K., Tonkova, M.D. and Katsarov, G. Sarnevo. Pits from the Late Neolithic, the Early and Late Iron Age, and the Roman Period. Volume 1. The Late Neolithic pit field. National Institute of Archaeology and Museum of the Bulgarian Academy of Sciences, pp. 511-548.
Gourichon, L. and Helmer, D. 2008. Etude archéozoologique de Mureybet. BAR International Series 1843.
Grammenos, D. Νεολιθική Μακεδονία. Athens: Ministry of Cultunos, pp.101-127.
Gündem, C.Y. 2010. Ulucak Animal Based Economy in Troia and the Troas During The Maritime Troy Culture (c. 3000-2200 BC.) and a General Summary for West Anatolia. PhD Thesis, University of Tübingen
Halstead P, Jones G 1987. Bioarchaeological remains from Kalythies Cave, Rhodes. In: Sampson A ed. The neolithic period in the Dodecanese. Athens: Ministry of Culture, 135–152.
Harris, K. 2014. The social role of hunting and wild animals in late Bronze Age Crete: a social zooarchaeological analysis. PhD Thesis, University of Southampton.
Heinrich, D. 1991. Untersuchungen an Skelettresten wildlebender Säugetiere aus dem mittelalterlichen Schleswig. Ausgrabung Schild 1971-1975. Ausgrabungen in Schleswig, Berichte und Studien 9. Neumünster.
Heller, J. 1978. The faunal remains of Iraq e Zigan, a late Pleistocene site on Mt. Carmel, Israel Journal of Zoology, 27:1: 11-19.
Helmer, D. 1985. Etude Preliminaire de la Faune de Cafer Hoyuk (Malatya-Turquie). Cahiers de l'Euphrat 4:275-285.
Henry, D.O., Leroi-Gourham, A., Davis, S. 1981. The excavation of hayonim terrace: an examination of terminal pleistocene climatic and adaptive changes, Journal of Archaeological Science 8(1): 33-58.
Horwitz, L. 1987a. Faunal remains from the Early Iron Age Site of Mount Ebal, Tel Aviv: Journal of the Institute of Archaeology of Tel Aviv University 14(2): 173-189.
Horwitz, L. 1987b. The fauna from the PPNB site of Yifah’el: new perspectives on domestication, Journal of the Israel Prehistoric Society 20: 181-182.
Horwitz, L., Tchernov, E., Dar, S. 1990. Subsistence and Environment on Mount Carmel in the Roman-Byzantine and Mediaeval Periods: The Evidence from Kh. Sumaqa, Israel Exploration Journal 40(4): 287-304.
Horwitz L.K. 2003. Early Bronze Age Animal Exploitation at Qiryat Ata, In Golani. A. Salvage Excavations at the Early Bronze Age Site of Qiryat Ata (IAA Reports 18). Jerusalem, pp. 225–241.
Hovers, E., Horwitz, L.K., Bar-Yosef, D.E. and Cope-Miyashiro, C. 1988 The Site of Urkan-E-Rub ha: A Case Study of Subsistence and Mobility Pattern in the Kebaran Period in the Lower Jordan Valley. Mitekufat Haeven - Journal of the Israel Prehistoric Society 2 1:20-48.
Huczko, S. 1986: Die Tierknochenfunde vom Domplatz in Osnabrück (12.-17. Jahrhundert). Schriften aus der Archäologisch-Zoologischen Arbeitsgruppe Schleswig-Kiel 10. Kiel.
Isaakidou, V. 2007. Cooking in the Labyrinth: Exploring 'cuisine' at Bronze Age Knossos, in J. Renard and Ch. Mee (eds), Cooking up the Past: Food and Culinary Practices in the Neolithic and Bronze Aegean,5-22, Oxbow Books..
Jarman 1973 M.R. Jarman, preliminary report on the Animal bones, in J.N. Colstream, Knossos, The sanctuary of Demeter, ABSA, suppl. 8, 177-179.
Johnstone, C. 1998. Preliminary results from the investigation of the vertebrate remains from Castagna, Sicily (site code: CA94), Reports from the Environmental Archaeology Unit, York 97/53
Karastoyanova, N., Gorczyk, J. and Spassov, N. 2020. The natural history of the fallow deer, Dama dama (Linnaeus, 1758) in Bulgaria in prehistory and new evidence for the existence of an autochthonous Holocene population in the Balkans. International Journal of Osteoarchaeology 30: 616-628.
King, A. 1985. I resti animali, I mammiferi, I rettili e gli anfibi. In A. Carandini & A. Ricci (eds), Settefinestre. Una villa schiavistica nell'Etruria romana, vol. 3. F.C. Panini, Modena: 278-305.
King, A. 1997. Mammal, reptile and amphibian bones. In T.W. Potter & A.C. King (eds), Excavations at the Mola di Monte Gelato, A Roman and Medieval Settlement in South Etruria. British School at Rome Archaeological Monograph 11, British School at Rome/The British Museum, London: 383-403.
Klippel, W.E. & Snyder, L.M. 1991. Dark-age fauna from Kavousi, Crete: the vertebrates from the 1987 and 1988 excavations. Hesperia 60(2): 179-186.
Kostopoulos 2000 (D. Kostopoulos, Η αρχαιοπανίδα του προϊστορικού οικισμού Αρχοντικού Πέλλας, AEMTH 14, 435-454).
Krauß, R. et al. 2014. Beginnings of the Neolithic in Southeast Europe: the Early Neolithic sequences and absolute dates from Džuljunica-Smardess (Bulgaria), Documenta Praehistorica 41: 51–77.
Larje, R. 1987. Animal bones. In Hellstrom, P. (ed.), Paradeisos. A Late Neolithic Settlement in Aegean Thrace, Medelhavsmuseet, Memoir 7, Stockholm, pp. 89-118.
Legge, A. 1975. The fauna of Tell Abu Hureyra: preliminary analysis, Proceedings of the Prehistoric Society 41: 74-76.
Lepetz S. and Yvinec J.-H. 2002. Présence d'espèces animales d'origine méditerranéennes en France du nord aux périodes romaine et médiévale: actions anthropiques et mouvements naturels, In Gardeisen A. (ed.), Mouvements ou déplacements de populations animales en Méditerranée au cours de l'Holocène. BAR, International Series 1017, pp. 33-42
Linseele, V. Marinova, E, De Cupere, B, van der Valk, J, Vandorpe, P, Van Neer, W. 2019. Bronze and Iron Age palaeo-economy in a changing environment the bioarchaeology of Tell Tweini, on the northern Levantine coast, In Bretschneider, J. and Jans, G. (eds.) About Tell Tweini (Syria): Artefacts, Ecofacts and Landscape: Research Results of the Belgian Mission. Leuven: Peeters Publishers, pp. 417-6…
Maltby, M. 1982 Animal and bird bones, In Higham, R.A. (ed.) Excavations at Oakhampton Castle, Devon. Part 2 - The Bailey, Devon Archaeological Society 40, 19-151 (pp. 114-135 ).
Martin, M. 1996: Untersuchungen an Tierknochen von der Hatzburg bei Wedel, Kr. Pinneberg. Diplomarbeit, Kiel.
Mavridis, F. 2010. Salvage excavations in the Cave of Antiparos, Cyclades: Prehistoric Pottery and Miscellaneous Finds. A preliminary report. Agean Archaeology Vol. 9, 2007-2008, Warsaw. pp. 7-34.
Mylona, D. 2000. Animal bones from the Late Neolithic strata at Kryoneri, Serres: a preliminary report. AEMTH 2000, 11: 523–538.
Nobis, G. 1998. Studien as Tierresten aus archäologischen Grabungen Poros bei Iraklion und Eleftherna bei Arkadhi - Ein Beitrag zur antiken Wild-und Haustierfauna Kretas, in P. Anreiter, L Bartosiewicz, E. Jerem & W. Meid, Man and the Animal World, Archaeolingua, 409-433.
Noy, T., Schuldenrein, J., Tchernov, T. 1980. Gilgal, A Pre-Pottery Neolithic A Site in the Lower Jordan Valley, Israel Exploration Journal 30: 63-82.
Noy, T., Legge, A.J., Higgs, E.S. 2014. Recent Excavations at Nahal Oren, Israel, Proceedings of the Prehistoric Society 39:75-99.
Omar, L., 2017. 13. Animal exploitation at Tell Bderi (Syria) during the Early Bronze period. Archaeozoology of the Near East, p.183.
Oueslati, T. and Ennaïfer, M., 2014, October. La Maison des deux Chasses (Kélibia, Tunisie). In XIe Colloque international Histoire et Archéologie de l'Afrique du Nord. Hommes et animaux au Maghreb de la Préhistoire au Moyen-Âge: explorations d'une relation complexe.
Perkins, D. 1964. Prehistoric Fauna From Shanidar, Iraq. Science 144(3626): 1565-6.
Popkin, P. 2009. Iron Age Animal Management at Tall Jawa, In Davia, M. Excavations at Tall Jawa, Jordan Volume 5: Survey, Zooarchaeology and Ethnoarchaeology. Leiden: Brill. pp.307-461.
Poplin, F. 1984. Contribution osteo-archéologique à la connaissance des astragales de l’Antre corycien. Bulletin de Correspondences Helléniques Supplément 9, 381-393.
Prummel, W. 1975. Some reflections on the faunal remains of the Roman castellum Valkenburg, excavations 1962, pp. 225-229 in A. T. Clason (ed.) Archaeozoological Studies: Papers of the Archaeozoological Conference 1974, held at the Biologisch archaeologisch Institut of the State University of Groningen. Amsterdam: North Holland Publishing.
Raban-Gerstel, N., Bar-Oz, G. Zohar, G., Sharon, I. and Gilboa, A. 2008. Early Iron Age Dor (Israel): A Faunal Perspective, BASOR 349: 25–59.
Raphael, O. & Lernau, O. 1996. Faunal remains from Bab-el-Hawa: an Iron Age-Byzantine site in the Golan heigts, Archaeozoologica 8:105-118.
Rauh, H. 1981. Knochenfunde von Säugetieren aus dem Demircihüyük (Nordwestanatolien). PhD thesis, Institut für Paläoanatomie, Domestikationsforschung und Geschichte der Tiermedizin, Universität München, Munich.
Ribarov 1991. The fauna of Kabile (I millenium BC - VI century). In: Velkov, V. (Ed.). Kabile. Vol.2: House of the Bulgarian Aacademy of Sciences. Sofia.
Richardson, J.E. 1997: An analysis of the faunal assemblages from two pre-pottery Neolithic sites in the Wadi Fidan, Jordan. In Gebel, H.G.K. , Kafafi, Z. and Rollefson, G.O. , editors, The prehistory of Jordan II. Perspectives from 1997, Studies in Early Near Eastern Production, Subsistence and Environment 4, Berlin: Ex Orient , pp. 495-509.
Rosenberg, M., Nesbitt, R.M., Redding, R. and Peasnall, B.L. 1998. Hallan Çemi, pig husbandry, and post-pleistocene adaptations along the Taurus-Zagros Arc (Turkey), Paléorient 24(1): 25-41.
Russell, N. 1993. Hunting, Herding and Feasting: human use of animals in Neolithic Southeast Europe. Berkeley: University of California.
Russell, A. and Buitenhuis, H. 2008. Tell Samishliyya faunal bone report, Anatolica 34: 315-338
Ryder, M. L. 1975. Some Phoenician animal remains from Sicily, pp. 213-218 in Clason, A. T. (ed.), Archaeozoological studies: Papers of the Archaeozoological Conference 1974, held at the Biologisch archaeologisch Institut of the State University of Groningen. Amsterdam: North Holland Publishing.
Sadler, P. 1990. The Faunal remains, Fairbrother, J.R. (ed.) Faccombe Netherton: Excavtions of a Saxon and Medieval Manorial Complex II. (British Museum Occasional Paper 74) British Museum: London, pp. 462-508.
Saxon, E.C. 1974. The Mobile Herding Economy of Kebarah Cave, Mt Carmel: An Economic Analysis of the Faunal Remains, Journal of Archaeological Science 1: 27-45 .
Saxon, E.C., Martin, G. and Bar-Yosef, O., 1978. Nahal Hadera V: An open-air site on the Israeli littoral. Paléorient, pp.253-266.
Schäffer Johann, and J. Boessneck (1988). “Bericht über die Tierreste aus der halafzeitlichen Siedlung Çavi Tarlasi (Nisibin/Osttürkei).” Istanbuler Mitteìlungen 38: 37-62.
Schibler, J., Furger, A. 1988: Die Tierknochenfunde aus Augusta Raurica (Grabungen 1955 – 1974). Forschungen in Augst 9, Augst 1988.
Schmid, E. 1965: Damhirsche im römischen Augst. Ur-Schweiz 29 (4), 53-63.
Schwartz, C. 1985. Appendix II. Agios Petros: the vertebrate and molluscan fauna, final report, In Efstratious, N. Agios Petros. A Neolthic Site in the Northern Sporades. BAR International Series 241, pp. 151-160.
Spassov, N. and liev, N. 1994. Animal Remains from the Submerged Late Eneolithic – Early Bronze Age Settlement Near Sozopol (The South Black Sea Coast of Bulgaria) (= ThraciaPontica 6). Sofia. 287-314.
Splieth, W. 1890: Eine wendische Ansiedlung am Scharsee bei Preetz (Kreis Plön). Mitteilungen des Anthropologischen Vereins in Schleswig-Holstein 3, 3-13.
Splieth, W. 1891: Eine wendische Ansiedlung am Scharsee bei Preetz (Kreis Plön). II. Mitteilungen des Anthropologischen Vereins in Schleswig-Holstein 4, 26-31.
Stein, G. 1989. Strategies of Risk Reduction in Herding and Hunting Systems of Neolithic Southeast Anatolia, In Crabtree, P., Campana, D., Ryan, K. (eds.) Animal Domestication and Its Cultural Context. University of Pennsylvania, University Museum, MASCA Research Papers in Science and Archaeology, pp. 87-97.
Sykes, N. J., Ingrem, C. and Ayres K. 2005. The bones and shell, pp. 116-132 in R. Poulton (ed.) A Medieval Royal Complex at Guildford: Excavations at the Castle and Palace. Surrey Archaeological Society: Guildford.
Tchemov, E. 1976. Some Late Quaternary Fauna Remains from the Avdar/Aqev Areaprehis, In Marks, A.E. (ed.) Prehistory and Paleoenvironments in the Central Negev, Israel, Vol 1: The Avdat/Aquev Area, Part 1. Institute for the Study of Earth and Manm Reports of Investigations 2. Dallas: SMU, pp. 69-73.
Tchernov, E. 1994. An Early Neolithic Village in the Jordan Valley, Part II: The Fauna of Netiv Hagdud. Cambridge, Massachusetts: Peabody Museum Press.
Thomas, R. 2005. Animals, economy and status: integrating zooarchaeological and historical data in the study of Dudley Castle, West Midlands (c.1100-1750) (BAR, British Series 392) Archaeopress: Oxford.
Trantalidou, K. 2000. Ασώματος Ρόδου, μια θέση της Πρώιμης Εποχής του Χαλκού στην Περιοχή της Αρχαία Ιαλυσίας. Τα ζωοαρχαιολογικά κατάλοιπα (ανασκαφικές περίοδοι: 1986, 1989, 1991), ΑΑΑ, ΧΧΙΧ-ΧΧΧΙ (1996-1998), Σύμμεικτα, 113-124.
Trantalidou, K., 2013. The animal bones: the exploitation of livestock, in Renfrew, C. Philaniotou, O. Brodie, N. Gavalas, G. and Boyd, M.J. (eds.) The Settlement at Dhaskalio (McDonald Institute Monographs.) Cambridge: McDonald Institute for Archaeological Research, pp. 429–41.
Trantalidou, K. 2017 (Κατανάλωση και χρήση ζωικών αγαθών στη Ρόδο της 2ης χιλιετίας π.Χ., Το Αρχαιολογικό Έργο στα νησιά του Αιγαίου, Διεθνές επιστημονικό συνέδριο, Ρόδος, 27.11 - 1.12.2013, 365-394).
Trantalidou & Kavoura 2008 (K. Trantalidou & I. Kavoura, Astragali in caves. The contribution of the Archaeozoology in the Understanding of Some Ancient Greek Practices, Cult and Sanctuaries through Ages, Trnava University 2006, Anodos 6-7, 2006-7 (2008), Studies on the Ancient World, 459-473); Trantalidou 2018 (Αστράγαλοι ζώων ως αναθήματα. Βιολογικά και τεχνολογικά χαρακτηριστικά ενός καίριου σ…
Tsoukala 2000 (E. Tsoukala, Ευρήματα πανίδας και δείγματα διατροφής στους Βώρους (Ν. Κρήτη), 8th International Congress, Herakleion 9-14.09.1996, Historical Museum of Crete, Herakleion, 379-398.
Uerpmann, H.P. 1982. Faunal remains from Shams ed-Din Tanmra a Halafian site in northern Syria, Berytus 30:3-52.
​​Ulbricht, I. 1982. Knochengerät aus Alt-Schleswig., Rohstoff und Verarbeitungsprozess. Schriften aus der Archäologisch-Zoologischen Arbeitsgruppe Schleswig-Kiel 6, Kiel.
van Es, L. 2002. The economic significance of the domestic and wild fauna in Iron Age Deir’Alla, In Buitenhuis, H., Choyke, A.M., Mashkour, M., Al-Shiyab, A.H. (eds.). Archaeozoology of The Near East V: Proceedings of the fifth international symposium on the archaeozoology of southwestern Asia and adjacent areas. ICAZ. pp. 261-267.
Ivanov, S. and Vasilev V. 1975. Studies of the animal bone material of the prehistoric settlement mound near Golyamo Delchevo, In Todorova H., Ivanov St., Vasilev V., Hopff M.,Kwitta H., Koll G. (Eds). Settlement mound near Golyamo Delchevo. Razkopki iprouchvaniya 5: 245–302
Valenzuela, A., Baker, K., Carden, R.F., Evans, J., Higham, T., Hoelzel, A.R., Lamb, A., Madgwick, R., Miller, H., Alcover, J.A. and Cau, M.Á., 2016. Both introduced and extinct: the fallow deer of Roman Mallorca. Journal of Archaeological Science: Reports, 9, pp.168-177.
Vigne, J-D., Daujat, J. and Monchot, H. 2016. First Introduction and Early Exploitation of the Persian Fallow Deer on Cyprus (8000–6000 cal. BC), International Journal of Osteoarchaeology 26(5): 853-866.
von den Driesch, A. and Boessneck, J. 1990. Die Tierreste von der mykenischen Burg Tiryns bei Nauplion/Peloponnes, Tiryns XI (Mainz 1990) 109.
von den Driesch, A., Liesau, C. 1992: Die Tierknochenfunde aus dem Römerkastell Sablonetum - Ellingen. In: W. Zanier, Das römische Kastell Ellingen. Limesforschungen 23, 291-304. Mainz.
Wapnish, P., Hesse, B. and Ogilvy, A. 1977. The 1974 collection of faunal remains from Tell Dan, Bulletinof the America School of Oriental Research 227: 35-62.
Weiler, D. 1981. Säugetierknocken vom Tell Hesban in Jordanien. PhD Thesis, University of Munich
Wilkens, B. 1996. I resti faunistici di Haghia Triada (Creta) in età neo e post-palaziale. Nota preliminare. In E. de Miro, L. Godart & A. Sacconi (eds), Atti e Memorie del Secondo Congresso Internazionale di Micenologia, Roma-Napoli, 14-20 Ottobre 1991. Vol. 3. Archeologia GEI, Rome: 1511-1520.
Wilkens, B. 2003. Hunting and breeding in ancient Crete, In Kotajabopoulou, E., Hamilakis, Y., Halstead, P. Gamble, C. and Elefanti, P. (eds.) Zooarchaeology in Greece: Recent Advances. BSA Studies 9, pp. 85-90.
Yannouli, E. 1994. Aspects of Animal use in Prehistoric Macedonia, Northern Greece: Examples from the Neolithic and Early Bronze Age. PhD Thesis, St Edmunds College, University of Cambridge, Cambridge.
Yannouli, E. 1997. Dhimitra, a Neolithic and Late Bronze age village in Northern Greece: the faunal remains. In D.V. Grammenos (ed.), Nεολιθικη Mακεδονια (Neolithic Macedonia). The Archaeological Receipts Fund, Athens: 101-127.
Yannouli, E. 1994. Aspects of Animal Use in Prehistoric Macedonia, Northern Greece: Examples from the Neolithic and Early Bronze Age. PhD Thesis, University of Cambridge.
Yannouli, E. 1997. Dimitra, a Neolithic and Late Bronze Age village in Northern Greece: the faunal remains, In
Zeder, M.A. 1994. After the Revolution: Post-Neolithic Subsistence in Northern Mesopotamia, American Anthropologist 96(1): 97-126
