# Supplementary material for: The 10,000-year biocultural history of fallow deer and its implications for conservation policy
Source: Proc Natl Acad Sci U S A. 2024 Feb 12;121(8):e2310051121. doi: 10.1073/pnas.2310051121 (PMC10895352; doi:10.1073/pnas.2310051121)
Supplement: Supplementary file 4 — Dataset S03 (XLSX) [file pnas.2310051121.sd03.xlsx]

## Sheet: Moder D.d.dama samples
Site	Country	Date	Lat	Long	Genetics (n samples in brackets)	Material	Contact	No. of samples
Barbuda 650	Barbuda	Modern	17.628	-61.7718	H6 (1), H63 (4)	Bone	Barbuda - Sophia Perdikaris	5
Studen Kladenetz game station, Eastern Rhodopes	Bulgaria	Modern	41.6424	25.3827	H8	Tissue	Bulgaria Hristo	11
Sidney Island, BC, Canada	Canada	Modern	48.601	-123.291	H7	Tissue	Mark Fraker- Canada	3
Ashridge, Oxfordshire	England	Modern	51.762	-0.574593	H52	Tissue	Mick Jones	1
Attingham deer park, Shropshire	England	Modern	52.6888	-2.66798	H6 (1), H51 (1)	Tissue	England	2
Belton Park, Lincolnshire	England	Modern	52.943	-0.617679	H6 (3), H5 (2)	Tissue	England	5
Bradfield Wood, Suffolk	England	Modern	52.1863	0.83053	H51 (2), H7 (1)	Tissue	England - Dave Mullens	3
Chilterns, Bucks	England	Modern	51.7277	-0.802689	H53	Tissue	Hugh Rose	4
Drewston Common, Dartmoor	England	Modern			H52	Tissue	Mick Jones	2
Epping Forest, Essex	England	Modern	51.6668	0.057463	H54	Tissue	Dave Mullens	3
Hatfield Forest, Essex	England	Modern	51.86	0.228917	H7	Tissue	Henry Bexley	3
Holkham, Norfolk	England	Modern	52.9508	0.80345	H6 (2), H8 (2)	Tissue	Dave Mullens	4
Houghton, Norfolk	England	Modern	52.8271	0.6576	H50 (1), H56 (2)	Tissue	England - Dave Mullens	3
Ickworth Park, Horringer, Suffolk	England	Modern	52.2221	0.65642	H7 (1), H61 (1)	Tissue	Harry Barnett	2
Kilverstone, Norfolk	England	Modern	52.4207	0.780741	H18	Tissue	Dave Mullens	1
Linken Holt, hampshire	England	Modern	51.3212	-1.47806	H55	Tissue	Hugh Rose	1
Lockinge, Oxfordshire	England	Modern	51.582	-1.39545	H8	Tissue	Hugh Rose	5
Lyme park FDS Cheshire	England	Modern	53.3383	-2.05476	H6	Tissue	England	1
Piddledown Common, Dartmoor	England	Modern			H52	Tissue	Mick Jones	1
Prestonbury, Dartmoor	England	Modern			H52	Tissue	Mick Jones	1
Rectory Wood, Dartmoor	England	Modern	50.6991	-3.78714	H52	Tissue	Mick Jones	1
Revesby, Lincolnshire	England	Modern	53.1336	-0.059546	H6	Tissue	Dave Mullens	2
Revesby, Lincolnshire	England	Modern	53.1336	-0.059717	H60	Tissue	Dave Mullens	1
Scrivelesby, Linclonshire	England	Modern	53.1739	-0.102907	H8 (2), H7 (1)	Tissue	Dave Mullens	3
Stetchworth, Cambridgeshire	England	Modern	52.2073	0.399967	H54	Tissue	Harry Barnett	1
Stetchworth, Cambridgeshire	England	Modern	52.2014	0.402156	H7	Tissue	Harry Barnett	1
Upperton Wood, Dartmoor	England	Modern			H52	Tissue	Mick Jones	1
Whiddon Deer Park, Dartmoor	England	Modern	50.5717	-3.92075	H52	Tissue	Mick Jones	2
Whipsnade Zoo	England	Modern	51.8504	-0.544157	H54	Tissue	Amanda Ferguson	1
Wytham, Oxfordshire	England	Modern	51.7749	-1.31392	H7	Tissue	Hugh Rose	1
Brandenburg, Barnim (BB)	Germany	Modern	52.8335	13.8121	H51	Tissue	A. Ludwig, Germany	1
Free state of Saxony, Köllitsch	Germany	Modern	51.5031	13.1129	H58	Tissue	A. Ludwig, Germany	2
Mecklenburp-W.Pomerania, Müritz (MV)	Germany	Modern	53.5954	12.6573	H8 (1), H62 (1)	Tissue	A. Ludwig, Germany	2
North Rhine-Westphalia	Germany	Modern	51.1813	7.85036	H50 (1)	Tissue	A. Ludwig, Germany	1
Saxony-Anhalt, Anhalt-Zerbst (ST)	Germany	Modern	51.9637	12.0804	H18	Tissue	A. Ludwig, Germany	1
Saxony-Anhalt, Anhalt-Zerbst (ST)	Germany	Modern	51.9637	12.0804	H66	Tissue	A. Ludwig, Germany	1
Schleswig-Holstein, Plön (SH)	Germany	Modern	54.1585	10.4131	H54 (2), H57 (2), H59 (1)	Tissue	A. Ludwig, Germany	5
Gyula	Hungary	Modern	46.6272	21.249	H8 (4), H7 (1), H50 (1)	Tissue	Andras Nahlik- Hungary	6
Lábod, Hungary	Hungary	Modern	46.2077	17.4479	H7 (1), H8 (5), H50 (1)	Tissue	Andras Nahlik- Hungary	7
Ashford Co. Wicklow	Ireland	Modern	53.011	-6.10833	H6	Tissue	Ruth Carden - Ireland	5
co. Roscommon	Ireland	Modern	53.7815	-8.26474	H49	Tissue	Ruth Carden - Ireland	1
Emyvale, co. Monaghan	Ireland	Modern	54.3412	-6.95909	H6	Tissue	Ruth Carden - Ireland	1
Ireland	Ireland	Modern			H8	Tissue	Damien Hannigan	1
Ireland	Ireland	Modern			H7	Tissue	Damien Hannigan	1
Lambay Island, co. Dublin	Ireland	Modern	53.4911	-6.01603	H6	Tissue	Ruth Carden - Ireland	2
Mullingar, co. West Meath	Ireland	Modern	53.526	-7.34309	H6	Tissue	Ruth Carden - Ireland	1
Partry, Claremorris Co. Mayo	Ireland	Modern	53.6966	-9.27805	H6	Tissue	Ruth Carden - Ireland	1
Tipperary	Ireland	Modern			H6	Tissue	Ruth Carden - Ireland	1
Woodford Co. Galway	Ireland	Modern	53.0464	-8.41468	H16	Tissue	Ireland - Ruth Carden	2
Buonoconvento (Siena)	Italy	Modern	43.1351	11.4818	H69	Tissue	Italy Sandro Lovari	1
Gaiole in Chianti (Siena)	Italy	Modern	43.4667	11.4342	H66 (1), H69 (1)	Tissue	Italy Sandro Lovari	2
Montalcino (Siena)	Italy	Modern	43.0562	11.4902	H66 (1), H67 (1)	Tissue	Italy Sandro Lovari	2
Murlo (Siena)	Italy	Modern	43.1607	11.388	H66	Tissue	Italy Sandro Lovari	6
Ontanelli	Italy	Modern	43.6922	10.5718	H69	Tissue	Marco Appolloni- Italy	1
Orbetello (Grosseto)	Italy	Modern	42.4456	11.2336	H66	Tissue	Italy Sandro Lovari	4
Palazzetto	Italy	Modern	43.1431	11.1228	H69	Tissue	Marco Appolloni- Italy	1
Piedmont, Northern Italy	Italy	Modern	45.0524	7.51539	H8	Tissue	Paolo Tizzani- Italy	4
Piedmont, Northern Italy	Italy	Modern	45.0524	7.51539	H66 (1), H69 (1)	Tissue	Paolo Tizzani- Italy	2
Radicofani (Siena)	Italy	Modern	42.8965	11.7682	H66 (5), H68 (1)	Tissue	Italy Sandro Lovari	6
San Rossore	Italy	Modern	43.7678	10.3351	H69	Tissue	Marco Appolloni- Italy	4
Via Prini	Italy	Modern	45.8167	8.94266	H69	Tissue	Marco Appolloni- Italy	1
Penha Garcia (Idanha-a-Nova)	Portugal	Modern	40.0406	-7.01872	H70	Tissue	Carlos Fonseca Portugal	7
TG12 Monforte da Beira (Castelo Branco)	Portugal	Modern	39.7402	-7.299	H29	Tissue	Carlos Fonseca Portugal	4
TG13 Fonte Feia (Portalegre)	Portugal	Modern	39.296	-7.42819	H6	Tissue	Carlos Fonseca Portugal	1
TG2 Almojanda (Poltalegre)	Portugal	Modern	39.296	-7.42819	H70	Tissue	Carlos Fonseca Portugal	3
TGA-D ZCT de S.Ciāo (Portel)	Portugal	Modern	38.2994	-7.7099	H6	Tissue	Carlos Fonseca Portugal	2
TGB-E ZCT Monte da Ribeira (Vidigueira)	Portugal	Modern	38.2118	-7.80016	H6	Tissue	Carlos Fonseca Portugal	1
Rhodes	Rhodes	Modern	36.2704	28.0108	H64 (1), H65 (3)	Antler	Rhodes - Despoina Mertzanidou	4
Slovenia	Slovenia	Modern	46.0714	14.6465	H6 (1), H7 (2)	Tissue	Slovenia	3
Huelva, Almonte-Doñana	Spain	Modern	37.0427	-6.43445	H72	Tissue	Christian Gortazar Schmidt Spain	2
Jaen, Andujar	Spain	Modern	38.0385	-4.05155	H70	Tissue	Christian Gortazar Schmidt Spain	2
North Madrid	Spain	Modern	40.4739	-3.70907	H70	Tissue	Juan Carranza - Spain	9
Siena del Sueve - Asturias	Spain	Modern	43.4801	-5.24211	H70	Tissue	Christian Gortazar Schmidt Spain	5
Toledo, Los Yebenes	Spain	Modern	39.5811	-3.86939	H71	Tissue	Christian Gortazar Schmidt Spain	1
Maltesholm, Sweden	Sweden	Modern	55.9014	13.9822	H6	Tissue	Dan Jonson - Sweden	7
Düzlerçami	Turkey	Modern	37.0143	30.5146	H47 (1), H48 (19)	Bone	Levent Atici - Turkey Düzlerçami 1996-2000	20
								222
