# Supplementary material for: The 10,000-year biocultural history of fallow deer and its implications for conservation policy
Source: Proc Natl Acad Sci U S A. 2024 Feb 12;121(8):e2310051121. doi: 10.1073/pnas.2310051121 (PMC10895352; doi:10.1073/pnas.2310051121)
Supplement: Supplementary file 5 — Dataset S04 (XLSX) [file pnas.2310051121.sd04.xlsx]

## Sheet: Modern D.d.mesopotamica samples
Sample name	Collection No.	Sex	Origin	Date of death	Institute	Element	Sample date	mtDNA fragment amplified			Haplotype	Notes
								1f and 1r	4f and 5r	ps6f and 6r
ddm1	SMF 91467	male	von Opel zoo	6.12.2001	Senckenberg Museum Frankfurt	nasal bone+dry skin	28/07/2006	TRUE	TRUE	TRUE	XV	ID indicates 2-3 years old, but likely older
ddm2	SAPM-6	male	Tierpark Hellabrunn, Munich	1992(?)	Institut für Paläoanatomie, Munich	nasal bone	2005-06-07					Son of SAPM 7. Issue during at extraction (large piece of fat floating, had to change tube)
ddm3	SAPM-3	male	Tierpark Hellabrunn, Munich	15/10/1982	Institut für Paläoanatomie, Munich	nasal bone (with nasal tissue)	2005-06-07	TRUE		TRUE	XV
ddm4	2008.12.1 (22746)	female	Szeged Zoo	?	Hungarian Museum of Natural History, Budapest	nasal bone (with tissue) and piece of dry skin	2006-08-07	TRUE	TRUE	TRUE	XVI
ddm5	ZMB 70098	male	Tierpark Berlin	08.11.1986	Museum fur Naturkunde Berlin	nasal bone (with nasal tissue)	2006-01-08	TRUE	TRUE	TRUE	XVI
ddm6	SMNS 42963	female	Wilhelma zoo, Stuttgart	?	Staatlisches Museum für Naturkunde Stuttgart	skull bones	13/07/2006	TRUE	TRUE	TRUE	XV	Possible contamination from human
ddm7	SMNS 15836	male	Iran	?	Staatlisches Museum für Naturkunde Stuttgart	antler (powder taken in the tine)	13/07/2006	TRUE	TRUE	TRUE	XV	Possibly a shed antler
ddm8	SMF 18720	male	Karcheez, Iran	?	Senckenberg Museum Frankfurt	antler (powder taken from the base of antler)	28/07/2006	TRUE	TRUE	TRUE	XV	From Dr. Frank & Dr. G. v. Opel, deriving from a hunted wild animal in Iran
ddm9	SAPM-7	male	Tierpark Hellabrunn, Munich	14/01/1990	Institut für Paläoanatomie, Munich	nasal bone (with nasal tissue)	2005-06-07	TRUE	TRUE	TRUE	XV	Father of SAPM 6
ddm10	1965/224	male	Tierpark Hellabrunn, Munich	29/07/1961	Zoologische Staatssammlug, München	nasal bone (with nasal tissue)	2005-07-07	TRUE	TRUE	TRUE	XV	D.dama X D.mesopotamica
ddm11	SMF 92788	male	von Opel zoo	before 26.04.2004	Senckenberg Museum Frankfurt	dry skin	28/07/2006					Juvenile. The chemicals used to treat the skin are unknown.
ddm12	SMF 91757	male	von Opel zoo	1967	Senckenberg Museum Frankfurt	dry skin	28/07/2006	TRUE	TRUE	TRUE	XV	Juvenile (2 months). Reportedly D.dama X D.mesopotamica
