# Supplementary material for: The 10,000-year biocultural history of fallow deer and its implications for conservation policy
Source: Proc Natl Acad Sci U S A. 2024 Feb 12;121(8):e2310051121. doi: 10.1073/pnas.2310051121 (PMC10895352; doi:10.1073/pnas.2310051121)
Supplement: Supplementary file 6 — Dataset S05 (XLSX) [file pnas.2310051121.sd05.xlsx]

## Sheet: Genbank Accession Nos
Hapoltype in paper	Genbank accession	Modern paper Baker et al., 2017 haplotype number compare
Dama dama
H1	OR220344
H2	OR220345
H3	OR220346
H4	OR220347
H5	OR220348
H6	OR220349
H7	OR220350
H8	OR220351
H9	OR220352
H10	OR220353
H11	OR220354
H12	OR220355
H13	OR220356
H14	OR220357
H15	OR220358
H16	OR220359
H17	OR220360
H18	OR220361
H19	OR220362
H20	OR220363
H21	OR220364
H22	OR220365
H23	OR220366
H24	OR220367
H25	OR220368
H26	OR220369
H27	OR220370
H28	OR220371
H29	OR220372
H30	OR220373
H31	OR220374
H32	OR220375
H33	OR220376
H34	OR220377
H35	OR220378
H36	OR220379
H37	OR220380
H38	OR220381
H39	OR220382
H40	OR220383
H41	OR220384
H42	OR220385
H43	OR220386
H44	OR220387
H45	OR220388
H46	OR220389
H47	KY564399.1	1
H48	KY564400.1	2
H49	KY564402.1	4
H50	KY564415.1	17
H51	KY564405.1	7
H52	KY564406.1	8
H53	KY564408.1	10
H54	KY564409.1	11
H55	KY564410.1	12
H56	KY564411.1	13
H57	KY564416.1	18
H58	KY564418.1	20
H59	KY564417.1	19
H60	KY564413.1	15
H61	KY564414.1	16
H62	KY564420.1	22
H63	OR531442	n/a
H64	OR531443	n/a
H65	KY564422.1	24
H66	KY564421.1	23,25,26
H67	KY564426.1	28
H68	KY564427.1	29
H69	KY564425.1	27
H70	KY564428.1	30,32
H71	KY564432.1	34
H72	KY564431.1	33
Dama mesopotamica
XIV	AF291896	n/a
XV	JN632630	n/a
XVI	OR531435	n/a
XVII	OR531436	n/a
XVIII	OR531437	n/a
XIX	OR531438	n/a
XX	OR531439	n/a
XXI	OR531440	n/a
XXII	OR531441	n/a
